# Supplementary material for: Bis{2-[2,5-bis­(pyridin-2-yl)-1H-imidazol-4-yl]pyridinium} tetra­cyanidoplatinate(II) tetra­hydrate
Source: Acta Crystallogr Sect E Struct Rep Online. 2013 May 4;69(Pt 6):m300–1. doi: 10.1107/S1600536813011665 (PMC3684870; doi:10.1107/S1600536813011665)
Supplement: Supplementary file 2 [file e-69-0m300-Isup2.hkl]

# 
# h,k,l, Fc-squared, Fo-squared, sigma(Fo-squared) and status flag 
# 
data_I
_shelx_title ' e19juarm in C2/c' 
_shelx_refln_list_code          4 
_shelx_F_calc_maximum      644.80 
_exptl_crystal_F_000      1936.00 
_reflns_d_resolution_high  0.8409 
 
loop_ 
 _symmetry_equiv_pos_as_xyz 
 'x, y, z' 
 '-x, y, -z+1/2' 
 'x+1/2, y+1/2, z' 
 '-x+1/2, y+1/2, -z+1/2' 
 '-x, -y, -z' 
 'x, -y, z-1/2' 
 '-x+1/2, -y+1/2, -z' 
 'x+1/2, -y+1/2, z-1/2' 
 
_cell_length_a    20.9576 
_cell_length_b    12.0484 
_cell_length_c    15.4032 
_cell_angle_alpha  90.000 
_cell_angle_beta   95.483 
_cell_angle_gamma  90.000 
 
_shelx_F_squared_multiplier     1.000 
 
loop_ 
 _refln_index_h 
 _refln_index_k 
 _refln_index_l 
 _refln_F_squared_calc 
 _refln_F_squared_meas 
 _refln_F_squared_sigma 
 _refln_observed_status 
   2   0   0     8666.03     8887.00    393.71 o 
   4   0   0   100163.80    93694.88   3767.64 o 
   6   0   0    15015.77    12302.32    717.47 o 
   8   0   0    19015.02    17458.80   1123.94 o 
  10   0   0    46573.46    41221.69   1305.70 o 
  12   0   0    30380.57    30978.87    638.02 o 
  14   0   0    63758.09    67870.17   1415.26 o 
  16   0   0    18197.07    18715.14    899.24 o 
  18   0   0    29293.50    34319.98   2033.04 o 
  20   0   0     6789.87     8450.80    864.50 o 
  22   0   0    11056.08    14735.17   1905.81 o 
  24   0   0    13555.84    18531.43   2915.85 o 
   1   1   0    34914.20    28558.77    953.71 o 
   3   1   0     1009.89      758.58     36.70 o 
   5   1   0     4969.14     5330.70    303.06 o 
   7   1   0     2465.69     2466.06    126.18 o 
   9   1   0     2081.98     2010.47     94.40 o 
  11   1   0     8289.61     9020.49    228.02 o 
  13   1   0     8890.15     9348.43    209.93 o 
  15   1   0       34.35       63.85     89.94 o 
  17   1   0      613.82      631.67    133.74 o 
  19   1   0      773.22     1009.60    185.04 o 
  21   1   0      151.95      220.66    204.77 o 
  23   1   0      114.25      392.04    268.95 o 
   0   2   0    48242.96    50701.17   1652.10 o 
   2   2   0   110973.83   110145.55   5666.75 o 
   4   2   0   138456.19   133677.56   2506.85 o 
   6   2   0    65199.59    64431.33   1199.81 o 
   8   2   0    55694.47    56969.18   1285.82 o 
  10   2   0    84477.89    80059.68   1429.22 o 
  12   2   0     9143.37     7982.09    291.31 o 
  14   2   0    40126.15    41159.32    585.85 o 
  16   2   0    21546.33    22282.52    651.08 o 
  18   2   0     9633.46    11107.11    656.71 o 
  20   2   0    24153.59    29558.03   1653.60 o 
  22   2   0     9891.89    12282.16    830.12 o 
  24   2   0    17629.69    21204.55   2665.97 o 
   1   3   0    27435.61    29322.61    613.31 o 
   3   3   0      239.00      316.94     38.05 o 
   5   3   0    11919.47    12557.73    351.75 o 
   7   3   0    19013.80    18195.34    355.43 o 
   9   3   0    12967.51    13154.13    358.22 o 
  11   3   0     2979.34     3245.09    154.92 o 
  13   3   0     1206.33     1301.69    101.01 o 
  15   3   0      686.80      781.21    134.79 o 
  17   3   0       32.66       49.32    133.01 o 
  19   3   0        7.05      107.11    172.95 o 
  21   3   0      225.52      243.26    241.79 o 
  23   3   0        7.72       -9.40    281.25 o 
   0   4   0    32136.47    30362.12   1175.24 o 
   2   4   0    37320.36    36340.31   1032.06 o 
   4   4   0    89692.89    87112.23   2747.95 o 
   6   4   0    72460.84    68207.39   1315.63 o 
   8   4   0    54632.33    50724.59   1212.53 o 
  10   4   0    40546.05    37222.25    817.48 o 
  12   4   0    42349.71    41134.68    839.55 o 
  14   4   0    16229.41    15725.83    622.14 o 
  16   4   0    35007.73    36558.85   1953.57 o 
  18   4   0    13943.74    15888.94   1120.84 o 
  20   4   0    16758.95    20797.67   1603.33 o 
  22   4   0     9813.57    12094.27   1435.79 o 
   1   5   0      383.53      529.88     48.83 o 
   3   5   0       81.53       68.71     39.31 o 
   5   5   0      164.93      143.21     43.31 o 
   7   5   0     3214.52     2966.15    200.94 o 
   9   5   0     1101.13     1083.77     79.59 o 
  11   5   0     2450.02     2454.92    156.46 o 
  13   5   0      776.64      984.26    129.66 o 
  15   5   0     3827.13     4114.33    270.79 o 
  17   5   0     3164.37     3314.01    254.43 o 
  19   5   0        2.88       -6.77    197.74 o 
  21   5   0      219.77      197.57    266.13 o 
  23   5   0       36.81       30.02    309.13 o 
   0   6   0   147220.61   160766.67   3757.64 o 
   2   6   0    37287.94    36245.68    650.87 o 
   4   6   0    30739.38    30740.48    657.21 o 
   6   6   0    41711.57    36682.49   1333.83 o 
   8   6   0    67463.46    64310.52   1519.03 o 
  10   6   0    40856.58    37791.63   1561.73 o 
  12   6   0    25481.96    26555.26   1026.62 o 
  14   6   0    46313.52    47721.35   1163.32 o 
  16   6   0    10723.68    10922.71    558.11 o 
  18   6   0    23629.07    24625.28   1610.97 o 
  20   6   0     3516.77     4631.65    583.92 o 
  22   6   0     8420.26    10431.87   1218.78 o 
   1   7   0      927.98     1093.85     72.20 o 
   3   7   0      621.88      686.12     79.83 o 
   5   7   0       49.20       54.41     56.96 o 
   7   7   0     4222.14     4165.32    219.22 o 
   9   7   0       52.98       45.04     82.67 o 
  11   7   0      992.28     1006.49    122.93 o 
  13   7   0      453.32      411.06    140.40 o 
  15   7   0      440.32      517.65    174.89 o 
  17   7   0      341.14      408.39    209.77 o 
  19   7   0      638.55      436.84    239.47 o 
  21   7   0      146.42      182.47    294.12 o 
   0   8   0    22395.54    22879.95    767.72 o 
   2   8   0    51167.03    48876.71    932.17 o 
   4   8   0    42745.42    40987.30    755.04 o 
   6   8   0    31178.64    30578.10    557.41 o 
   8   8   0    37603.87    36097.24    753.68 o 
  10   8   0    35512.10    36803.71   1198.74 o 
  12   8   0    22452.22    23453.85   1287.98 o 
  14   8   0    16839.14    18121.89   1840.13 o 
  16   8   0    18822.52    19838.39   1858.69 o 
  18   8   0     6181.59     7079.99    874.60 o 
  20   8   0    12779.15    13786.05   1400.28 o 
   1   9   0     1243.25     1191.25     94.75 o 
   3   9   0     2381.87     2409.11    160.12 o 
   5   9   0     1239.80     1437.01    127.36 o 
   7   9   0     1396.24     1411.11    136.36 o 
   9   9   0     8519.00     7848.35    289.26 o 
  11   9   0     3373.64     2903.97    359.71 o 
  13   9   0      168.80      168.96    161.90 o 
  15   9   0     1321.05     1271.42    286.47 o 
  17   9   0      101.12       51.13    237.75 o 
  19   9   0        8.73      -41.36    270.33 o 
   0  10   0    32977.01    32837.73   1112.07 o 
   2  10   0    48796.84    48479.50    831.88 o 
   4  10   0    12490.74    12902.23    349.15 o 
   6  10   0    34501.91    34343.00    872.54 o 
   8  10   0     6151.19     6623.93    302.65 o 
  10  10   0    15954.49    16556.78    793.07 o 
  12  10   0    24752.15    24880.75   1142.28 o 
  14  10   0    15361.16    15738.52   1236.24 o 
  16  10   0    13920.51    13718.88   1668.47 o 
   1  11   0     1031.37     1275.81    199.06 o 
   3  11   0     3445.87     3077.13    201.53 o 
   5  11   0      253.67      283.00    135.80 o 
   7  11   0      126.45       53.31    140.65 o 
   9  11   0       82.43       91.63    168.46 o 
  11  11   0        0.07      -50.78    186.88 o 
  13  11   0        1.58       38.61    214.46 o 
  15  11   0      137.39      141.26    230.36 o 
   0  12   0    16571.56    18430.28    825.78 o 
   2  12   0    10399.85    10512.54    432.03 o 
   4  12   0    31578.48    30623.66   1309.83 o 
   6  12   0    14577.46    14784.70    588.55 o 
   8  12   0    20648.76    22377.73    758.92 o 
  10  12   0    15765.89    16726.15    846.03 o 
  12  12   0     6851.75     7684.81    720.66 o 
   1  13   0        1.01     -102.36    224.06 o 
   3  13   0     2159.93     2560.42    301.41 o 
   5  13   0       20.82      131.58    235.40 o 
   7  13   0       89.49       38.39    242.62 o 
   9  13   0      166.85      221.85    241.63 o 
   0  14   0     5387.93     5927.75    912.41 o 
   2  14   0    17304.50    16925.11    900.88 o 
   4  14   0    16711.32    16984.76    825.26 o 
 -23   1   1     8396.83    10368.36   1493.47 o 
 -21   1   1    30275.14    37033.93   2432.51 o 
 -19   1   1    21576.64    25908.43   1459.26 o 
 -17   1   1    34103.13    36809.68   1033.31 o 
 -15   1   1    24161.80    25811.99    568.59 o 
 -13   1   1    49442.75    50102.76   1158.76 o 
 -11   1   1    52866.43    52540.07   1130.55 o 
  -9   1   1    18997.21    16514.51    295.75 o 
  -7   1   1    71902.99    67540.79   1290.40 o 
  -5   1   1   141758.64   147363.02   3229.22 o 
  -3   1   1    68504.48    73018.55   1132.03 o 
  -1   1   1    86549.16    98823.70   1635.02 o 
   1   1   1    24634.76    25660.09    843.21 o 
   3   1   1   147653.20   133267.38   3921.92 o 
   5   1   1    39972.25    38503.98   1182.03 o 
   7   1   1    25769.83    21319.26    719.49 o 
   9   1   1    19525.73    18113.08    395.05 o 
  11   1   1    42108.61    36388.50    621.55 o 
  13   1   1    42571.95    41883.34    625.40 o 
  15   1   1    22994.57    22087.63    525.62 o 
  17   1   1    23879.61    25965.49    759.62 o 
  19   1   1    27209.21    31825.43   1658.32 o 
  21   1   1    22468.63    27812.72   1587.51 o 
  23   1   1    12697.56    16321.81   1762.74 o 
 -24   2   1       46.66       38.28    303.15 o 
 -22   2   1      445.30      510.54    251.71 o 
 -20   2   1      406.60      573.38    200.69 o 
 -18   2   1       17.89       61.57    142.35 o 
 -16   2   1      130.99      194.70    110.79 o 
 -14   2   1     2785.02     3137.49    145.68 o 
 -12   2   1      498.80      503.90     77.50 o 
 -10   2   1      786.31      870.39     70.73 o 
  -8   2   1    11664.74    12010.33    285.58 o 
  -6   2   1     5790.96     6025.81    176.46 o 
  -4   2   1    14840.91    14973.73    574.13 o 
  -2   2   1    18329.40    18341.50   1015.78 o 
   0   2   1      790.41      916.98     37.64 o 
   2   2   1     5832.66     5778.83    446.73 o 
   4   2   1    31321.09    28971.40    766.92 o 
   6   2   1     1405.27     1489.84     90.30 o 
   8   2   1     4790.55     4361.18    298.36 o 
  10   2   1     1027.39     1326.78     81.63 o 
  12   2   1       54.67       86.62     71.87 o 
  14   2   1      797.59      941.29    116.55 o 
  16   2   1      327.79      370.28    129.95 o 
  18   2   1       44.28       88.79    148.92 o 
  20   2   1     1898.99     2490.59    240.89 o 
  22   2   1      242.05      334.02    234.70 o 
  24   2   1       76.37       49.26    325.80 o 
 -23   3   1     2368.34     3354.58    381.54 o 
 -21   3   1    15001.52    18884.30   1499.20 o 
 -19   3   1    20311.60    22215.84   1260.20 o 
 -17   3   1    37000.19    39524.52   1931.47 o 
 -15   3   1    21743.66    23569.42   1474.55 o 
 -13   3   1    21507.28    21451.43    750.86 o 
 -11   3   1    50016.91    51540.98   1011.52 o 
  -9   3   1    57894.57    55631.79    944.26 o 
  -7   3   1    75157.58    74020.55   1553.52 o 
  -5   3   1    86908.89    83127.53   2099.15 o 
  -3   3   1   123133.36   119982.55   3701.67 o 
  -1   3   1    80267.80    84516.57   1309.21 o 
   1   3   1    31979.29    32497.48    815.06 o 
   3   3   1    56451.23    49654.13   2875.26 o 
   5   3   1    70744.59    65674.85   1218.60 o 
   7   3   1    78257.41    68665.06   1771.57 o 
   9   3   1    56662.96    55046.10   1244.25 o 
  11   3   1    23840.47    21784.76    452.61 o 
  13   3   1    37849.14    35154.58    693.14 o 
  15   3   1    33626.12    33669.70    620.32 o 
  17   3   1    24127.38    25220.63    923.15 o 
  19   3   1    20913.40    23043.75   1162.82 o 
  21   3   1    16053.52    19863.15   1140.50 o 
  23   3   1     7987.76    10372.19   1017.09 o 
 -22   4   1        3.52       -7.42    264.88 o 
 -20   4   1     1568.39     2122.56    280.30 o 
 -18   4   1      999.70     1312.61    202.20 o 
 -16   4   1      790.84      845.35    161.41 o 
 -14   4   1     1014.20     1218.53    117.69 o 
 -12   4   1       49.95      199.06     81.57 o 
 -10   4   1      778.71      861.27     70.44 o 
  -8   4   1     3660.01     3688.71    145.11 o 
  -6   4   1      732.57      828.47     68.09 o 
  -4   4   1    25105.86    24429.88    627.89 o 
  -2   4   1    11139.59    10854.38    378.02 o 
   0   4   1     5222.53     5609.02    145.67 o 
   2   4   1     5777.46     5912.21    175.80 o 
   4   4   1    27411.86    28194.64   1873.63 o 
   6   4   1       50.72       40.57     40.74 o 
   8   4   1     8202.95     7258.44    278.01 o 
  10   4   1     1273.14     1533.76    106.50 o 
  12   4   1     2338.17     2618.69    179.52 o 
  14   4   1      558.42      647.37    127.20 o 
  16   4   1     1115.28     1251.23    165.85 o 
  18   4   1     1448.14     1727.64    235.73 o 
  20   4   1        5.35      -37.41    223.16 o 
  22   4   1        9.88       78.70    269.47 o 
 -23   5   1     9748.46    11823.93   1084.53 o 
 -21   5   1    14639.04    17469.69   1905.98 o 
 -19   5   1     6502.69     8054.67    661.26 o 
 -17   5   1     8006.12     8901.59    621.39 o 
 -15   5   1    42865.79    41421.86   1651.63 o 
 -13   5   1    31130.60    29172.73   1579.02 o 
 -11   5   1    61187.54    62349.86    945.23 o 
  -9   5   1    58301.28    57809.08   1023.80 o 
  -7   5   1    42177.46    38327.95    765.58 o 
  -5   5   1    72759.30    67552.54   1318.44 o 
  -3   5   1    25541.61    24065.23    782.75 o 
  -1   5   1    43611.41    43369.41    891.78 o 
   1   5   1     9972.41     9701.25    289.71 o 
   3   5   1    57575.80    55719.09   1138.99 o 
   5   5   1    79152.84    70481.29   2282.36 o 
   7   5   1    77779.09    72888.23   2495.08 o 
   9   5   1    50523.36    47063.04   1488.07 o 
  11   5   1    55140.11    52689.35   1446.68 o 
  13   5   1    18808.73    17196.80    860.33 o 
  15   5   1     7031.69     7615.62    319.19 o 
  17   5   1    33763.94    35458.35   1054.17 o 
  19   5   1    22439.39    25645.19   2128.02 o 
  21   5   1    12956.06    14972.15   1524.90 o 
  23   5   1     7462.93     9447.37    824.54 o 
 -22   6   1        0.82      -67.04    296.10 o 
 -20   6   1      713.70      889.88    258.94 o 
 -18   6   1     1403.70     1663.77    240.71 o 
 -16   6   1      192.05      125.63    159.29 o 
 -14   6   1       72.56      143.51    136.74 o 
 -12   6   1      349.05      380.77    105.45 o 
 -10   6   1        1.81       37.99     79.93 o 
  -8   6   1     4831.63     5225.05    225.87 o 
  -6   6   1     1228.62     1180.30    114.26 o 
  -4   6   1     5537.67     5777.03    203.27 o 
  -2   6   1     1511.19     1509.82     80.03 o 
   0   6   1     6024.93     5717.90    195.33 o 
   2   6   1     1762.73     2119.29     87.18 o 
   4   6   1      884.26      886.35     68.54 o 
   6   6   1       14.88       42.21     49.35 o 
   8   6   1      219.75      132.72     58.59 o 
  10   6   1      280.41      274.85     71.29 o 
  12   6   1       43.40       -2.66    109.88 o 
  14   6   1     2867.40     2918.42    242.01 o 
  16   6   1     2345.02     2495.40    236.50 o 
  18   6   1        6.90      -34.01    199.47 o 
  20   6   1      174.60      133.74    254.40 o 
  22   6   1       87.90       44.53    301.02 o 
 -21   7   1    10754.93    12558.48   1313.77 o 
 -19   7   1    24385.26    24632.09    803.93 o 
 -17   7   1    16682.72    17496.99   1354.97 o 
 -15   7   1    21527.15    22755.69   1348.05 o 
 -13   7   1    37246.36    35121.25    907.12 o 
 -11   7   1    38994.03    37957.17    774.87 o 
  -9   7   1    25424.54    24356.12    648.39 o 
  -7   7   1    37159.69    36615.14    682.94 o 
  -5   7   1    56740.98    57032.76    824.27 o 
  -3   7   1    17698.33    16824.54    296.82 o 
  -1   7   1    46832.27    46718.48    683.71 o 
   1   7   1    21977.47    21286.62    351.54 o 
   3   7   1    53624.84    55764.63    791.76 o 
   5   7   1    30875.56    29048.79    742.52 o 
   7   7   1    14756.74    14169.82    372.76 o 
   9   7   1    34016.96    33731.78    650.20 o 
  11   7   1    23441.36    22578.49    588.74 o 
  13   7   1    51269.26    50994.29   1242.74 o 
  15   7   1    20918.56    19819.43   1335.39 o 
  17   7   1    16216.00    18557.24   1193.92 o 
  19   7   1     8225.01     9150.31    811.51 o 
  21   7   1     9120.94    10483.25    793.03 o 
 -20   8   1       22.80        1.39    273.37 o 
 -18   8   1      296.06      227.62    239.55 o 
 -16   8   1     3461.16     3548.00    415.31 o 
 -14   8   1     1226.07     1381.27    197.85 o 
 -12   8   1     2762.39     2769.76    419.21 o 
 -10   8   1     1220.91     1201.60    129.22 o 
  -8   8   1     1416.71     1475.56    124.99 o 
  -6   8   1        3.40       64.83     83.03 o 
  -4   8   1     2930.74     2885.87    148.09 o 
  -2   8   1     1504.39     1580.04     89.72 o 
   0   8   1     6464.22     6373.50    163.56 o 
   2   8   1      544.60      622.37     71.98 o 
   4   8   1      583.14      642.70     79.08 o 
   6   8   1       32.49       17.41     67.43 o 
   8   8   1      142.96      199.62     96.43 o 
  10   8   1     3449.91     3184.17    332.23 o 
  12   8   1      255.44      396.21    147.16 o 
  14   8   1       35.98       34.32    162.71 o 
  16   8   1      112.20      104.41    201.71 o 
  18   8   1       57.57      120.99    232.59 o 
  20   8   1      648.67      617.00    305.09 o 
 -19   9   1    15739.61    16439.79   1766.87 o 
 -17   9   1    21852.62    20355.84    715.03 o 
 -15   9   1    21047.15    20878.68    854.87 o 
 -13   9   1    11464.61    12567.17   1102.49 o 
 -11   9   1    31699.43    30116.45    683.81 o 
  -9   9   1    18622.28    19637.65    760.07 o 
  -7   9   1    26519.61    26892.80    646.09 o 
  -5   9   1    27964.94    28009.96    993.08 o 
  -3   9   1    33839.30    32936.37    761.16 o 
  -1   9   1    31485.04    32020.32    516.64 o 
   1   9   1    31551.78    29811.22    526.70 o 
   3   9   1    34155.23    33956.63    767.74 o 
   5   9   1    20302.60    20070.60    694.10 o 
   7   9   1    33316.04    33811.68    764.63 o 
   9   9   1    34961.38    35266.58   1347.68 o 
  11   9   1     9123.94     9921.65    666.14 o 
  13   9   1    30921.45    32269.42   1617.58 o 
  15   9   1    14529.07    16013.62   1209.12 o 
  17   9   1    10012.59    10110.93    857.47 o 
  19   9   1     9236.71     9564.76   1064.89 o 
 -16  10   1       36.26      -17.92    238.33 o 
 -14  10   1      922.90      902.78    226.52 o 
 -12  10   1        0.54       49.29    171.94 o 
 -10  10   1     1580.66     1485.79    171.82 o 
  -8  10   1      606.95      598.07    135.76 o 
  -6  10   1      355.85      357.69    121.80 o 
  -4  10   1     1586.81     1676.11    143.09 o 
  -2  10   1     1052.04     1145.45    129.86 o 
   0  10   1     4216.39     4170.53    199.13 o 
   2  10   1       71.51       73.72    104.42 o 
   4  10   1     9131.62     8454.75    403.07 o 
   6  10   1      227.09      207.48    118.53 o 
   8  10   1       45.48       78.99    130.68 o 
  10  10   1     1644.14     2029.39    204.77 o 
  12  10   1     1560.75     1411.96    212.35 o 
  14  10   1      161.31      117.78    194.75 o 
  16  10   1       14.64       19.16    245.52 o 
 -15  11   1    13421.86    14640.40   1152.88 o 
 -13  11   1    10775.51    11678.05    777.11 o 
 -11  11   1    16119.61    17785.07   1004.27 o 
  -9  11   1    10630.52    10813.77    369.98 o 
  -7  11   1    40993.42    42517.05   1478.86 o 
  -5  11   1     9173.84    10366.41    560.45 o 
  -3  11   1    25911.54    25556.29    710.48 o 
  -1  11   1    40830.45    39614.73   1397.25 o 
   1  11   1    17621.10    17923.64    545.33 o 
   3  11   1    32757.03    33778.38   1508.97 o 
   5  11   1    18338.61    18143.43    631.65 o 
   7  11   1    25278.07    25412.31    706.18 o 
   9  11   1    18243.12    19014.04    689.30 o 
  11  11   1    24299.64    27047.86    774.95 o 
  13  11   1     9210.29    10588.15    644.83 o 
  15  11   1     7618.51     7795.60   1454.84 o 
 -12  12   1      395.92      327.70    241.50 o 
 -10  12   1      417.52      359.92    217.27 o 
  -8  12   1      557.61      609.85    183.16 o 
  -6  12   1     1352.52     1627.23    194.50 o 
  -4  12   1       49.15       84.06    198.43 o 
  -2  12   1        0.51      100.78    194.37 o 
   0  12   1       43.44       23.69    191.06 o 
   2  12   1       33.19       64.72    196.72 o 
   4  12   1      682.36      675.97    213.25 o 
   6  12   1      582.91      616.80    211.50 o 
   8  12   1       48.36        7.45    191.45 o 
  10  12   1      649.09      773.22    233.62 o 
  12  12   1       42.42      -43.78    227.66 o 
  -9  13   1    14079.57    15152.03    802.17 o 
  -7  13   1    14626.62    13840.42    659.87 o 
  -5  13   1    11921.83    12145.70    749.37 o 
  -3  13   1    21541.61    20298.72   1321.75 o 
  -1  13   1    14127.82    13761.85    630.91 o 
   1  13   1    27748.01    26829.60   1189.51 o 
   3  13   1    16406.43    17208.68    919.62 o 
   5  13   1    11778.95    11671.04    869.06 o 
   7  13   1    13112.78    12668.30   1122.26 o 
   9  13   1     9567.92     9786.68    943.54 o 
  -4  14   1      164.59      104.92    284.57 o 
  -2  14   1      372.87      143.37    276.40 o 
   0  14   1        8.06      -26.04    278.45 o 
   2  14   1      124.07       17.53    274.18 o 
   4  14   1       10.34       38.46    275.70 o 
 -24   0   2    26760.60    25417.63   1651.03 o 
 -22   0   2     5020.44     6387.58   1543.21 o 
 -20   0   2    14105.12    16706.03   1124.85 o 
 -18   0   2    31965.70    34804.85   1488.44 o 
 -16   0   2    18498.09    18711.69    483.04 o 
 -14   0   2    19463.89    19223.15    463.85 o 
 -12   0   2    13950.26    11885.95    406.31 o 
 -10   0   2    80846.16    81390.18   2999.31 o 
  -8   0   2    23590.87    23999.01    915.52 o 
  -6   0   2   103919.75   107161.06   3228.88 o 
  -4   0   2    71280.48    77803.73   2338.18 o 
  -2   0   2    72110.23    87410.42   1872.30 o 
   0   0   2   100374.88   107816.41   4859.20 o 
   2   0   2    97013.05   107356.36   3529.75 o 
   4   0   2   245668.81   228181.77   3901.93 o 
   6   0   2    50909.00    44957.15   2609.96 o 
   8   0   2   104142.52    90485.88   2112.80 o 
  10   0   2    24410.23    20991.42    531.67 o 
  12   0   2    46901.70    42690.41   1000.64 o 
  14   0   2    28027.38    24026.62   1986.24 o 
  16   0   2    44959.39    44577.84   1326.56 o 
  18   0   2    33234.55    35186.49   1310.70 o 
  20   0   2     1964.67     3467.41    568.85 o 
  22   0   2    16054.38    21085.44   2632.90 o 
  24   0   2    10220.93    13537.99   2810.98 o 
 -23   1   2     3190.32     3399.96    636.51 o 
 -21   1   2      132.42      201.52    204.09 o 
 -19   1   2     3906.68     4653.96    245.62 o 
 -17   1   2        1.13       38.53    103.81 o 
 -15   1   2      183.22      260.12     93.80 o 
 -13   1   2     2278.28     2437.29    115.34 o 
 -11   1   2     1011.00     1042.67     77.74 o 
  -9   1   2      468.93      511.40     56.30 o 
  -7   1   2     3939.20     4087.03     98.68 o 
  -5   1   2     3762.64     3784.28    125.39 o 
  -3   1   2      183.27      336.15     52.35 o 
  -1   1   2     2812.52     2861.62     54.08 o 
   1   1   2      279.57      320.65     31.20 o 
   3   1   2     2978.79     2836.88     76.79 o 
   5   1   2     2361.92     2071.12     81.18 o 
   7   1   2     7132.72     6234.00    360.16 o 
   9   1   2     3506.97     3195.12    189.43 o 
  11   1   2     1521.00     1615.51    105.88 o 
  13   1   2      396.97      527.70     99.01 o 
  15   1   2     5161.79     5472.16    280.46 o 
  17   1   2     1311.24     1604.99    161.80 o 
  19   1   2     3523.77     3775.69    247.14 o 
  21   1   2      156.70      148.31    198.35 o 
  23   1   2       56.86      148.21    259.53 o 
 -24   2   2     6678.03     8000.96    812.31 o 
 -22   2   2    26217.01    30939.45   1991.22 o 
 -20   2   2    12820.86    14184.21   1050.77 o 
 -18   2   2    19386.39    20731.82    751.38 o 
 -16   2   2    26497.12    27977.18    985.23 o 
 -14   2   2    33139.68    35378.55    916.04 o 
 -12   2   2    17986.65    17032.32    384.42 o 
 -10   2   2    45891.23    46836.69   1088.10 o 
  -8   2   2    71419.72    74293.34   2260.57 o 
  -6   2   2    65147.31    66942.19   1106.77 o 
  -4   2   2    29467.18    29375.32    523.43 o 
  -2   2   2   102173.50   115212.38   1652.40 o 
   0   2   2   175695.91   205875.41   2909.94 o 
   2   2   2   126154.05   128747.53   3142.45 o 
   4   2   2    38551.32    35888.31    597.98 o 
   6   2   2    41422.20    37984.66    714.08 o 
   8   2   2   104947.00    93400.02   1893.45 o 
  10   2   2    39626.05    35410.68    658.05 o 
  12   2   2    42864.06    39701.43    734.34 o 
  14   2   2    28825.84    26587.39    639.81 o 
  16   2   2    34669.79    34373.11    690.32 o 
  18   2   2     7636.30     8124.52    483.43 o 
  20   2   2    24948.79    28626.89   1183.93 o 
  22   2   2     8014.39    10448.93    566.76 o 
  24   2   2    12806.81    15715.24   1923.23 o 
 -23   3   2      329.06      468.50    296.19 o 
 -21   3   2     1609.87     2057.28    285.79 o 
 -19   3   2     1980.62     2492.05    237.56 o 
 -17   3   2       87.76       70.12    140.82 o 
 -15   3   2      410.20      444.45    103.02 o 
 -13   3   2       16.62       45.74     73.26 o 
 -11   3   2       18.90       19.16     63.60 o 
  -9   3   2      504.67      616.17     60.16 o 
  -7   3   2     1072.49     1137.81     60.43 o 
  -5   3   2     1075.51     1046.71     56.96 o 
  -3   3   2      428.19      528.97     47.99 o 
  -1   3   2     4425.89     5083.45    112.62 o 
   1   3   2     4920.94     4898.37    139.02 o 
   3   3   2      434.02      519.63     34.61 o 
   5   3   2     3711.17     2967.22    130.74 o 
   7   3   2        0.08       26.83     39.65 o 
   9   3   2      474.83      632.31     59.38 o 
  11   3   2     1951.74     1760.70    125.74 o 
  13   3   2       33.88       -0.88     92.97 o 
  15   3   2      496.47      596.55    146.19 o 
  17   3   2     3963.00     4287.60    244.35 o 
  19   3   2      265.81      322.00    186.56 o 
  21   3   2     1430.62     1998.98    262.01 o 
  23   3   2      103.80      -12.96    284.50 o 
 -22   4   2    18936.39    21677.47   2014.83 o 
 -20   4   2    14374.11    15713.93   1242.53 o 
 -18   4   2     8791.15     9262.72    592.84 o 
 -16   4   2    28788.00    29508.45   1339.67 o 
 -14   4   2    34799.15    34177.52   1498.91 o 
 -12   4   2    66945.34    70323.66   2401.16 o 
 -10   4   2    23151.40    21914.22    720.87 o 
  -8   4   2    88158.25    86424.05   1371.36 o 
  -6   4   2    27404.77    27082.40    484.90 o 
  -4   4   2    40745.17    38350.57   1041.33 o 
  -2   4   2    68264.54    72291.37   1315.06 o 
   0   4   2    92713.95   102917.98   1347.30 o 
   2   4   2    80902.34    77779.72   1552.34 o 
   4   4   2    16499.15    14420.90    371.34 o 
   6   4   2    96142.50    90442.93   1790.62 o 
   8   4   2    20402.92    16224.86    918.66 o 
  10   4   2    52540.12    49396.86   1932.33 o 
  12   4   2    31970.42    27791.71    786.19 o 
  14   4   2    33359.73    32179.04    753.59 o 
  16   4   2    19546.13    19800.84    682.52 o 
  18   4   2    12417.91    13112.56    743.05 o 
  20   4   2    18873.03    20630.61    985.44 o 
  22   4   2     5238.35     6536.51    496.20 o 
 -23   5   2     1092.87     1174.23    388.78 o 
 -21   5   2        0.17      -28.95    247.56 o 
 -19   5   2      595.32      588.18    213.61 o 
 -17   5   2       59.79      138.21    160.33 o 
 -15   5   2       37.29        8.69    131.38 o 
 -13   5   2       36.57       41.36     91.10 o 
 -11   5   2     2629.84     2812.24    177.99 o 
  -9   5   2     3040.71     2946.47    208.60 o 
  -7   5   2    14928.02    15349.32    329.18 o 
  -5   5   2     4997.09     5096.56    150.37 o 
  -3   5   2     4140.64     4703.65    130.28 o 
  -1   5   2       55.57      130.51     39.44 o 
   1   5   2     6089.46     6360.89    132.69 o 
   3   5   2     2621.44     2566.42    103.25 o 
   5   5   2     7722.10     7743.01    257.11 o 
   7   5   2     7963.75     7511.77    285.46 o 
   9   5   2        5.49       41.01     56.62 o 
  11   5   2        0.01       15.67     73.56 o 
  13   5   2        0.12       11.65     92.12 o 
  15   5   2     1840.44     1975.24    195.18 o 
  17   5   2      232.75      268.92    183.86 o 
  19   5   2      497.13      523.55    236.92 o 
  21   5   2       38.95       58.52    265.45 o 
 -22   6   2    12747.96    15787.33   2233.79 o 
 -20   6   2     5929.03     6889.75    494.80 o 
 -18   6   2    24883.21    33192.33   4085.15 o 
 -16   6   2    11747.14    12329.72    990.42 o 
 -14   6   2    22618.55    24487.47   1954.21 o 
 -12   6   2    40641.78    38378.68    769.12 o 
 -10   6   2    51185.95    46995.08    826.35 o 
  -8   6   2    28699.37    26282.21    517.20 o 
  -6   6   2    33246.19    33323.12    596.19 o 
  -4   6   2    27596.63    24955.91    406.80 o 
  -2   6   2    36424.79    37302.42    561.62 o 
   0   6   2    71969.21    79330.88   1085.91 o 
   2   6   2    43148.79    41430.95    798.00 o 
   4   6   2    93290.74    85711.77   4871.81 o 
   6   6   2    47928.30    42582.78   2081.49 o 
   8   6   2    27929.49    25783.16   1170.35 o 
  10   6   2    38883.29    34050.60   1602.00 o 
  12   6   2    35402.61    33742.46   1105.35 o 
  14   6   2    18835.69    18620.97    787.54 o 
  16   6   2    33419.91    32191.44   1440.24 o 
  18   6   2    12206.75    12975.18    988.15 o 
  20   6   2     7442.04     8718.11   1271.58 o 
  22   6   2     7613.46     9267.77    806.04 o 
 -21   7   2      828.65      897.21    314.54 o 
 -19   7   2     3793.14     4251.02    566.43 o 
 -17   7   2     2227.57     2599.71    330.88 o 
 -15   7   2       47.21      122.06    158.30 o 
 -13   7   2     5641.10     5479.39    404.36 o 
 -11   7   2        1.29       -4.46     91.20 o 
  -9   7   2     1240.39     1213.92    155.48 o 
  -7   7   2      287.37      312.94     84.01 o 
  -5   7   2      379.53      484.87     80.27 o 
  -3   7   2     1497.51     1629.68     89.06 o 
  -1   7   2       46.35      110.20     53.19 o 
   1   7   2     2155.32     2408.49     98.94 o 
   3   7   2        4.52        7.82     50.82 o 
   5   7   2     1997.54     1778.24    103.85 o 
   7   7   2     2762.13     2749.79    202.54 o 
   9   7   2     2823.67     2730.31    256.20 o 
  11   7   2       38.37       21.91    109.48 o 
  13   7   2     6738.26     6042.11    422.02 o 
  15   7   2     5966.27     5528.27    305.55 o 
  17   7   2      677.74      766.55    224.36 o 
  19   7   2       90.04       39.13    254.97 o 
  21   7   2      670.58      669.06    322.76 o 
 -20   8   2    12019.38    13126.57   1609.26 o 
 -18   8   2    18236.63    19285.22   1614.69 o 
 -16   8   2    19512.75    20560.57   2365.75 o 
 -14   8   2    18855.07    20343.76   1566.53 o 
 -12   8   2    10913.70    10855.63    560.97 o 
 -10   8   2    15703.34    15189.01    567.55 o 
  -8   8   2    50650.87    52354.91   1153.88 o 
  -6   8   2    12611.79    11492.03    344.54 o 
  -4   8   2    45589.09    45638.95    755.32 o 
  -2   8   2    27585.79    27433.48    496.68 o 
   0   8   2    36332.29    36185.23    557.97 o 
   2   8   2    81075.20    83061.00   1255.04 o 
   4   8   2    13734.76    13181.31    297.03 o 
   6   8   2    52691.74    52482.03   1196.78 o 
   8   8   2    53878.71    50609.21   2294.87 o 
  10   8   2    34583.06    34707.50   1511.36 o 
  12   8   2    18621.96    18602.61    837.75 o 
  14   8   2    20427.69    20722.54    850.61 o 
  16   8   2    14854.66    15601.18   1090.43 o 
  18   8   2     7122.36     8278.91    646.82 o 
  20   8   2    10047.14    11543.12   1230.70 o 
 -19   9   2       60.80       61.45    288.78 o 
 -17   9   2       10.02      -67.48    248.45 o 
 -15   9   2     1158.03     1116.90    221.58 o 
 -13   9   2      503.56      391.56    167.24 o 
 -11   9   2      983.90     1004.90    150.65 o 
  -9   9   2     1365.82     1462.99    143.69 o 
  -7   9   2      296.59      298.38    107.05 o 
  -5   9   2     2110.91     2315.74    146.82 o 
  -3   9   2      626.21      652.01    103.24 o 
  -1   9   2        8.15       15.19     84.02 o 
   1   9   2      549.07      519.67     83.34 o 
   3   9   2     2532.82     2674.22    176.49 o 
   5   9   2     1389.80     1531.20    109.24 o 
   7   9   2     2258.65     2434.49    163.29 o 
   9   9   2     2218.83     2061.31    219.87 o 
  11   9   2      317.61      389.02    153.65 o 
  13   9   2        3.43       20.70    168.95 o 
  15   9   2        6.37      -13.90    202.22 o 
  17   9   2       12.98      116.88    243.87 o 
 -16  10   2    16832.39    19473.17   3187.13 o 
 -14  10   2    14015.77    14737.99   1354.03 o 
 -12  10   2    31904.64    35142.08   1903.38 o 
 -10  10   2     2454.33     2985.89    231.45 o 
  -8  10   2    34339.06    34502.93   1000.58 o 
  -6  10   2    17031.56    16430.62    441.59 o 
  -4  10   2    46747.17    46557.99   1275.30 o 
  -2  10   2    25897.85    26285.02    758.07 o 
   0  10   2    11487.24    12261.30    350.00 o 
   2  10   2    35750.89    36485.55   1075.67 o 
   4  10   2    15416.66    15492.19    478.33 o 
   6  10   2    61431.57    60741.16   2197.01 o 
   8  10   2     8777.40     9205.27    332.06 o 
  10  10   2    25999.95    27185.97    791.95 o 
  12  10   2    15477.66    16010.49   1080.27 o 
  14  10   2     6485.23     7499.98    864.23 o 
  16  10   2    14931.99    17187.88   1124.17 o 
 -15  11   2      123.67      -50.04    238.61 o 
 -13  11   2      263.07      265.69    228.98 o 
 -11  11   2        1.72      -75.22    189.79 o 
  -9  11   2      442.93      292.60    159.32 o 
  -7  11   2      513.09      680.18    156.18 o 
  -5  11   2      864.15      971.55    152.82 o 
  -3  11   2      257.07      308.42    135.32 o 
  -1  11   2       60.09      156.76    128.58 o 
   1  11   2       58.55      124.43    167.78 o 
   3  11   2     1091.26     1439.93    199.70 o 
   5  11   2        7.64       91.06    162.68 o 
   7  11   2      550.49      612.29    172.13 o 
   9  11   2       97.30      -34.35    175.60 o 
  11  11   2       11.02       -5.78    196.28 o 
  13  11   2      566.96      676.96    234.32 o 
  15  11   2      809.07      885.77    292.34 o 
 -12  12   2    18308.65    17383.14   1299.61 o 
 -10  12   2    17621.55    18158.94   1424.98 o 
  -8  12   2    15717.49    15616.59    560.96 o 
  -6  12   2    11982.13    11970.08    401.53 o 
  -4  12   2    21441.85    20535.92    697.31 o 
  -2  12   2    24054.24    23259.71    943.70 o 
   0  12   2    16309.96    16881.07    740.36 o 
   2  12   2    24105.23    23066.14   1143.14 o 
   4  12   2    20331.26    20728.88   1102.45 o 
   6  12   2    14676.06    14805.72    719.21 o 
   8  12   2     9185.34    10250.52    799.46 o 
  10  12   2     8410.27     9344.75    863.84 o 
  12  12   2    16163.00    17013.86   1152.61 o 
  -9  13   2       70.57      -86.44    244.26 o 
  -7  13   2      553.97      590.72    225.06 o 
  -5  13   2      942.51      970.73    269.48 o 
  -3  13   2       35.34      -48.08    238.95 o 
  -1  13   2       32.72      120.21    235.47 o 
   1  13   2      691.97      579.66    248.03 o 
   3  13   2       80.45       37.68    236.10 o 
   5  13   2      358.90      357.83    266.06 o 
   7  13   2      551.44      713.03    290.10 o 
   9  13   2        7.54       45.35    276.94 o 
  -4  14   2    10495.18    10444.75    807.28 o 
  -2  14   2    16015.53    16220.56    628.19 o 
   0  14   2    16197.23    16668.90    886.95 o 
   2  14   2    10948.27    10876.87    517.78 o 
   4  14   2     8917.08     9388.89    491.66 o 
 -23   1   3    10462.22    12630.17   1241.93 o 
 -21   1   3    12659.77    14290.58   1164.58 o 
 -19   1   3    28403.33    30582.40    942.95 o 
 -17   1   3    19287.73    19799.39    363.82 o 
 -15   1   3    32171.21    32087.03    606.73 o 
 -13   1   3    38631.00    38523.35    860.29 o 
 -11   1   3    49798.60    49049.32    708.84 o 
  -9   1   3   106937.73   107934.88   1453.07 o 
  -7   1   3    36815.71    38985.34    601.38 o 
  -5   1   3   345203.25   382516.50   5538.10 o 
  -3   1   3    70845.17    81396.56   1411.59 o 
  -1   1   3    90454.93   101037.66   2320.88 o 
   1   1   3    11958.01    10971.09    437.66 o 
   3   1   3    33726.87    36097.00   1118.62 o 
   5   1   3   155960.53   148902.84   2244.76 o 
   7   1   3    34586.81    29485.37    570.18 o 
   9   1   3    55932.57    44808.09   2168.19 o 
  11   1   3    30722.98    24330.67   1211.69 o 
  13   1   3    16353.93    13466.50    697.94 o 
  15   1   3    27611.39    26943.67    623.99 o 
  17   1   3     9628.08     9743.78    564.70 o 
  19   1   3    28640.99    30896.63   1029.79 o 
  21   1   3    14461.81    16634.02    677.40 o 
  23   1   3    12744.07    15759.86   1523.67 o 
 -24   2   3      485.79      415.59    329.36 o 
 -22   2   3        4.83      168.46    251.70 o 
 -20   2   3      137.54      177.62    192.77 o 
 -18   2   3       89.68      117.68    155.30 o 
 -16   2   3        0.65       68.19     94.76 o 
 -14   2   3     1553.56     1732.16    110.49 o 
 -12   2   3     5216.40     5050.90    147.22 o 
 -10   2   3     3574.13     3706.44    116.34 o 
  -8   2   3     8940.94     9528.89    217.15 o 
  -6   2   3     2488.91     2823.40     77.99 o 
  -4   2   3     5487.12     5856.53    169.81 o 
  -2   2   3    48635.60    53967.28    792.74 o 
   0   2   3     2276.65     2575.16     86.55 o 
   2   2   3      110.81      347.54     32.13 o 
   4   2   3    30202.76    30087.67    785.14 o 
   6   2   3       40.97       41.12     45.26 o 
   8   2   3      436.28      453.23     65.49 o 
  10   2   3     7093.16     6246.80    427.39 o 
  12   2   3     1055.31     1120.92    104.16 o 
  14   2   3       55.54       95.13     97.56 o 
  16   2   3      608.89      790.95    144.77 o 
  18   2   3      163.64      118.63    155.12 o 
  20   2   3        8.00      -65.87    184.06 o 
  22   2   3      260.30      318.26    238.94 o 
 -23   3   3     5687.23     8054.96    834.58 o 
 -21   3   3    11441.32    12564.79    810.84 o 
 -19   3   3    11088.99    10939.02    641.09 o 
 -17   3   3    16235.86    17189.81    611.29 o 
 -15   3   3    43428.74    44606.01   2062.06 o 
 -13   3   3    46919.18    50117.58   1191.52 o 
 -11   3   3    46003.63    48185.09   1277.87 o 
  -9   3   3    32973.00    33867.17    712.51 o 
  -7   3   3    31538.15    30241.55    523.03 o 
  -5   3   3    78231.79    77989.45   1314.88 o 
  -3   3   3    94936.11   103143.77   1493.38 o 
  -1   3   3    83757.65    96841.51   1405.86 o 
   1   3   3    86206.92    83805.36   2687.88 o 
   3   3   3    51539.63    52631.57    844.96 o 
   5   3   3    51131.59    44036.61   1333.73 o 
   7   3   3    22329.87    18570.85    614.54 o 
   9   3   3    50099.16    43362.23    986.92 o 
  11   3   3    61997.89    54502.39   1068.55 o 
  13   3   3    24970.32    21472.73    850.82 o 
  15   3   3    22971.08    20770.45   1032.76 o 
  17   3   3    16040.94    15769.48    676.28 o 
  19   3   3    38544.45    40612.23   1106.36 o 
  21   3   3     7512.49     9353.23    441.57 o 
  23   3   3    12587.44    14864.64   1549.07 o 
 -22   4   3      320.81      264.48    311.42 o 
 -20   4   3      187.65      170.80    216.74 o 
 -18   4   3      216.96      239.37    173.38 o 
 -16   4   3      395.45      389.57    128.35 o 
 -14   4   3        4.45      -17.54     93.53 o 
 -12   4   3      799.54      836.69     87.03 o 
 -10   4   3      160.87      205.45     59.54 o 
  -8   4   3    11191.25    11035.60    218.34 o 
  -6   4   3       81.09       94.74     42.15 o 
  -4   4   3     7153.16     7746.85    213.40 o 
  -2   4   3    10877.80    11524.25    211.35 o 
   0   4   3     7374.71     7307.30    148.99 o 
   2   4   3    12952.39    12910.59    390.52 o 
   4   4   3     2732.94     2415.46     78.94 o 
   6   4   3      282.19      316.81     52.47 o 
   8   4   3     8125.82     7579.06    202.26 o 
  10   4   3       41.31       56.27     68.28 o 
  12   4   3      479.14      501.68     96.17 o 
  14   4   3       91.22      115.04    100.42 o 
  16   4   3     3541.32     3279.15    216.53 o 
  18   4   3      544.88      524.32    185.93 o 
  20   4   3        2.17       29.16    213.90 o 
  22   4   3       51.14       37.41    283.43 o 
 -23   5   3     8482.22    10254.02   1173.20 o 
 -21   5   3     9963.36    10996.39   1145.70 o 
 -19   5   3    33829.98    31715.14    814.34 o 
 -17   5   3    22053.14    20678.14    694.27 o 
 -15   5   3    12139.82    12364.02    323.22 o 
 -13   5   3    24457.35    25933.71   1340.79 o 
 -11   5   3    23084.12    19895.50    519.76 o 
  -9   5   3    43870.42    42843.18    845.99 o 
  -7   5   3    61815.28    60541.80    966.10 o 
  -5   5   3    82940.10    85985.30   1272.23 o 
  -3   5   3    44402.09    46568.38    667.34 o 
  -1   5   3    99676.12   109167.28   1463.98 o 
   1   5   3    52092.50    54285.42    710.30 o 
   3   5   3    58744.87    59265.33   1560.01 o 
   5   5   3    26199.24    23237.98    852.88 o 
   7   5   3    34688.90    29806.10   1328.14 o 
   9   5   3    36193.30    33106.75   1825.11 o 
  11   5   3    21040.27    18105.61    826.94 o 
  13   5   3    56415.27    48601.08   1868.71 o 
  15   5   3    34729.64    32093.46   1752.53 o 
  17   5   3    10789.12    11588.11    543.78 o 
  19   5   3    11471.10    12081.71    959.59 o 
  21   5   3     9362.48    10152.95   1013.14 o 
 -22   6   3      716.29      834.65    326.34 o 
 -20   6   3      341.16      486.52    261.01 o 
 -18   6   3     4159.56     4202.24    468.59 o 
 -16   6   3     1256.88     1380.19    198.88 o 
 -14   6   3        0.43      -24.28    102.83 o 
 -12   6   3      723.13      788.23    111.10 o 
 -10   6   3      396.96      486.19     91.89 o 
  -8   6   3     1310.62     1485.82    105.51 o 
  -6   6   3       95.39      104.00     63.70 o 
  -4   6   3     3324.11     3214.11    121.50 o 
  -2   6   3      281.11      359.96     50.40 o 
   0   6   3     4302.22     4697.25    121.37 o 
   2   6   3     1473.15     1489.46     74.83 o 
   4   6   3     3092.11     3307.76    115.21 o 
   6   6   3     1193.66     1205.11     83.52 o 
   8   6   3      935.18      894.87     81.09 o 
  10   6   3      510.24      578.13     91.19 o 
  12   6   3        4.75      -11.11     86.79 o 
  14   6   3       30.78       72.35    112.51 o 
  16   6   3     1657.45     1775.92    225.32 o 
  18   6   3      134.62      211.21    219.41 o 
  20   6   3      474.33      585.32    285.83 o 
 -21   7   3    10221.76    11210.28   1213.25 o 
 -19   7   3    14617.84    16270.91   1710.99 o 
 -17   7   3    12376.52    12310.85    958.11 o 
 -15   7   3    27634.88    25488.67    895.74 o 
 -13   7   3    27717.99    26000.73   1192.62 o 
 -11   7   3    46989.37    44908.00    888.03 o 
  -9   7   3    31615.21    29528.96    749.99 o 
  -7   7   3    30473.38    29293.41    762.39 o 
  -5   7   3    50229.75    50839.89    820.76 o 
  -3   7   3    34930.07    34831.77    708.56 o 
  -1   7   3    51172.71    52842.91    837.06 o 
   1   7   3    23831.91    23367.99    464.85 o 
   3   7   3    56893.36    57127.67   1018.90 o 
   5   7   3    60026.33    55702.75   2162.76 o 
   7   7   3    33486.77    30763.10   1318.97 o 
   9   7   3    20604.78    19289.45    982.82 o 
  11   7   3    21533.99    19672.32    830.45 o 
  13   7   3    14546.85    13639.22    916.46 o 
  15   7   3     7881.71     8275.63    638.91 o 
  17   7   3    17648.42    17931.12   1313.23 o 
  19   7   3    12202.54    12469.64    849.40 o 
 -20   8   3        0.17       57.94    284.66 o 
 -18   8   3       25.09      -93.52    245.04 o 
 -16   8   3      186.86      196.14    207.83 o 
 -14   8   3     3422.25     3365.75    358.15 o 
 -12   8   3      478.93      487.80    127.81 o 
 -10   8   3     1090.91     1147.81    151.46 o 
  -8   8   3      796.84      882.49    113.09 o 
  -6   8   3      934.13      952.43    106.56 o 
  -4   8   3     1843.80     1958.46    133.11 o 
  -2   8   3      305.28      377.51     82.29 o 
   0   8   3     1104.94     1255.41     82.95 o 
   2   8   3      362.86      441.09     75.05 o 
   4   8   3       66.31      114.16     70.57 o 
   6   8   3     2449.77     2465.31    129.62 o 
   8   8   3      754.83      767.23    132.48 o 
  10   8   3     4552.35     4081.44    441.40 o 
  12   8   3     3898.75     3705.87    328.27 o 
  14   8   3      155.54      202.08    181.83 o 
  16   8   3       19.12      140.73    205.96 o 
  18   8   3     1133.04     1383.44    299.40 o 
 -19   9   3    10556.28    11367.72   1237.28 o 
 -17   9   3    12379.87    14423.04   2234.75 o 
 -15   9   3    30922.51    33465.97   4085.51 o 
 -13   9   3    13879.95    13953.63    972.17 o 
 -11   9   3    21077.59    21326.14    903.24 o 
  -9   9   3    19797.53    19676.91    645.46 o 
  -7   9   3    22685.57    22378.71    567.52 o 
  -5   9   3    28869.77    30593.65    783.98 o 
  -3   9   3    52356.46    52731.07   1151.51 o 
  -1   9   3    20964.01    21452.78    676.13 o 
   1   9   3    28924.81    28903.70   1312.88 o 
   3   9   3    34253.45    34495.32    597.79 o 
   5   9   3    30852.21    30111.84    954.09 o 
   7   9   3    22103.78    23421.06   1266.58 o 
   9   9   3    34953.24    35074.06   2197.55 o 
  11   9   3    21167.09    21762.43    726.00 o 
  13   9   3     9438.24     9954.38    830.82 o 
  15   9   3     8922.66     9175.15    783.82 o 
  17   9   3     8917.47     9152.30    610.12 o 
 -16  10   3      710.08      559.14    254.14 o 
 -14  10   3      364.49      436.52    221.95 o 
 -12  10   3        5.27      -38.08    168.21 o 
 -10  10   3     1371.69     1279.58    167.57 o 
  -8  10   3     6229.44     6022.41    432.75 o 
  -6  10   3      611.59      668.20    129.56 o 
  -4  10   3      694.50      742.04    126.32 o 
  -2  10   3     2353.67     2242.39    168.55 o 
   0  10   3     2178.97     2328.03    257.25 o 
   2  10   3      378.18      370.22    113.45 o 
   4  10   3     1154.62     1163.14    143.09 o 
   6  10   3     1274.59     1321.32    156.82 o 
   8  10   3        3.08       32.78    143.82 o 
  10  10   3      371.25      356.28    161.14 o 
  12  10   3      851.80      849.94    203.07 o 
  14  10   3      110.31       81.18    225.68 o 
  16  10   3       38.72       17.36    253.47 o 
 -15  11   3     6999.25     7612.53    860.62 o 
 -13  11   3    13483.74    14514.54   1720.89 o 
 -11  11   3    11856.28    11722.18    427.32 o 
  -9  11   3    20478.68    20999.68    920.90 o 
  -7  11   3    19288.01    19511.96   1122.66 o 
  -5  11   3    22717.42    22791.41    784.94 o 
  -3  11   3     9622.11    10205.27    327.36 o 
  -1  11   3    26321.22    26664.11    731.10 o 
   1  11   3    40385.99    38780.75   1011.52 o 
   3  11   3     7193.36     7845.98    380.64 o 
   5  11   3    30274.88    30338.85   1196.14 o 
   7  11   3    24038.18    24142.30   1166.36 o 
   9  11   3    20514.55    20533.35    723.21 o 
  11  11   3    13942.54    14167.73    699.68 o 
  13  11   3    12781.17    13346.39   1294.94 o 
 -12  12   3      251.03      129.07    249.88 o 
 -10  12   3        0.58        2.67    209.66 o 
  -8  12   3      662.00      497.06    200.32 o 
  -6  12   3       29.75       53.59    173.10 o 
  -4  12   3     1030.31     1195.06    188.44 o 
  -2  12   3      236.96      308.38    163.06 o 
   0  12   3        8.37      106.56    202.26 o 
   2  12   3      826.62      945.90    227.24 o 
   4  12   3       11.87      -60.87    200.07 o 
   6  12   3        5.66       62.28    223.64 o 
   8  12   3      530.53      653.31    258.25 o 
  10  12   3      625.07      933.47    252.56 o 
  12  12   3      319.06      408.60    256.67 o 
  -9  13   3    20632.61    19187.29   1122.34 o 
  -7  13   3    14296.23    13921.74    502.34 o 
  -5  13   3     7685.10     7712.33    648.56 o 
  -3  13   3    16432.76    16594.51   1132.68 o 
  -1  13   3    13359.55    13767.09    556.82 o 
   1  13   3    24423.67    23702.13   1570.74 o 
   3  13   3    15205.88    15471.55   1074.08 o 
   5  13   3    14896.98    14565.53   1160.31 o 
   7  13   3     8444.07     8848.84    930.84 o 
   9  13   3    11050.05    11993.97    866.23 o 
  -2  14   3        0.08       90.59    357.53 o 
   0  14   3       24.41        0.20    277.65 o 
   2  14   3       80.56      164.89    287.91 o 
 -24   0   4    15172.71    14401.68   1267.50 o 
 -22   0   4     9893.71     9710.90    942.98 o 
 -20   0   4    22812.08    24574.06    649.45 o 
 -18   0   4     9596.97     9875.16    505.41 o 
 -16   0   4    34204.59    34583.73    739.91 o 
 -14   0   4    38724.13    38662.86    782.86 o 
 -12   0   4    54607.44    55853.83   1714.98 o 
 -10   0   4    57013.32    59196.32   1235.04 o 
  -8   0   4    65799.79    72043.34   2327.38 o 
  -6   0   4   164863.58   186526.92   4387.58 o 
  -4   0   4   415772.53   532379.50   9941.85 o 
  -2   0   4   301464.81   365155.41   7094.85 o 
   0   0   4    24389.74    26652.96   1074.94 o 
   2   0   4   136499.08   140806.84   4862.34 o 
   4   0   4    86036.81    88499.92   2663.32 o 
   6   0   4    60195.17    57905.87   1273.09 o 
   8   0   4    68493.45    60553.07   1096.01 o 
  10   0   4    39086.20    34949.40    986.65 o 
  12   0   4    40553.21    36522.57   1245.78 o 
  14   0   4    13730.26    12134.18   1477.75 o 
  16   0   4    53085.60    50488.76   1900.45 o 
  18   0   4    30460.13    30867.24   1050.80 o 
  20   0   4    16694.58    17552.78   1067.43 o 
  22   0   4    10613.21    12069.30    729.23 o 
 -23   1   4      850.83      971.99    314.26 o 
 -21   1   4      248.55      246.39    226.85 o 
 -19   1   4       52.17       79.72    135.38 o 
 -17   1   4     1774.58     1975.17    140.64 o 
 -15   1   4     3772.89     3954.83    161.55 o 
 -13   1   4     2731.91     2783.84    125.61 o 
 -11   1   4     2943.06     2958.39    111.48 o 
  -9   1   4      726.02      772.58     58.84 o 
  -7   1   4     1464.82     1588.31     69.38 o 
  -5   1   4      756.71      772.84     44.47 o 
  -3   1   4   128549.42   161893.56   2042.31 o 
  -1   1   4        9.91       72.70     25.04 o 
   1   1   4    18429.55    19611.71    415.39 o 
   3   1   4      112.41      178.59     33.52 o 
   5   1   4      266.07      278.98     48.14 o 
   7   1   4     6845.55     6940.92    165.92 o 
   9   1   4    17080.17    16194.93    440.15 o 
  11   1   4     1324.01     1312.81    107.44 o 
  13   1   4      326.84      385.83    101.41 o 
  15   1   4      471.28      420.43    116.96 o 
  17   1   4      191.62      201.10    142.32 o 
  19   1   4       12.79       63.60    170.47 o 
  21   1   4       13.33      196.42    222.35 o 
  23   1   4      545.86      508.06    282.23 o 
 -24   2   4     7362.79     8413.89    644.54 o 
 -22   2   4    24766.32    27283.66   1926.94 o 
 -20   2   4    13351.62    14600.95    493.94 o 
 -18   2   4    14345.67    14929.56    519.35 o 
 -16   2   4    48448.18    49584.18   1273.25 o 
 -14   2   4    13114.19    12869.42    267.16 o 
 -12   2   4    47104.30    47147.71    799.12 o 
 -10   2   4    70793.13    75404.66   1445.15 o 
  -8   2   4    49122.84    53313.21   1201.63 o 
  -6   2   4    49900.00    52367.68   1139.81 o 
  -4   2   4    96567.29   107904.66   1568.49 o 
  -2   2   4    36347.86    36744.63    651.26 o 
   0   2   4    27081.46    27230.74    570.01 o 
   2   2   4    53739.19    53313.80   1286.51 o 
   4   2   4    44314.31    41748.63    942.86 o 
   6   2   4    37244.44    34611.59    564.31 o 
   8   2   4   110807.38   104623.85   1792.81 o 
  10   2   4    30070.55    24140.21    819.92 o 
  12   2   4    44509.37    36621.87   1545.30 o 
  14   2   4    46945.74    42560.73   1283.45 o 
  16   2   4    15932.46    14381.87    732.49 o 
  18   2   4    19595.52    20039.63    534.84 o 
  20   2   4     7403.88     8401.58    491.29 o 
  22   2   4     9099.04    10505.38    622.33 o 
 -23   3   4       60.61       74.45    332.14 o 
 -21   3   4      286.11      333.60    255.06 o 
 -19   3   4      561.52      555.78    196.54 o 
 -17   3   4        1.02       32.26    127.85 o 
 -15   3   4     1689.14     1889.38    131.42 o 
 -13   3   4     7489.95     7494.72    194.19 o 
 -11   3   4     4682.97     5099.44    151.09 o 
  -9   3   4        8.92       20.06     46.20 o 
  -7   3   4      993.51     1026.18     64.59 o 
  -5   3   4    18504.22    19208.67    386.50 o 
  -3   3   4     4725.63     4696.09    103.24 o 
  -1   3   4      242.86      251.59     34.63 o 
   1   3   4     9341.96     9596.05    481.58 o 
   3   3   4     7647.74     7998.71    358.99 o 
   5   3   4    10623.77    11345.97    392.45 o 
   7   3   4     5922.76     5369.48    170.88 o 
   9   3   4      510.22      497.09     75.18 o 
  11   3   4        1.36       17.92     68.08 o 
  13   3   4      544.51      508.44    103.41 o 
  15   3   4       19.68      -16.59    115.25 o 
  17   3   4       15.47       15.54    148.18 o 
  19   3   4        3.41       22.47    181.60 o 
  21   3   4        0.01      -61.06    225.82 o 
  23   3   4      219.32      400.88    287.82 o 
 -22   4   4    13879.46    15430.85   1384.77 o 
 -20   4   4    12267.54    13349.01    808.68 o 
 -18   4   4    31545.34    32092.24   1696.05 o 
 -16   4   4    19894.16    20238.32   1052.35 o 
 -14   4   4    35872.77    37449.58   1517.63 o 
 -12   4   4    37061.37    38040.30   1320.08 o 
 -10   4   4    32433.78    31480.30   1000.31 o 
  -8   4   4    29810.24    28598.62    463.40 o 
  -6   4   4    70562.38    70422.40   1473.51 o 
  -4   4   4    60203.70    62365.19    853.47 o 
  -2   4   4    80852.44    89711.20   1203.84 o 
   0   4   4    72980.45    76608.27   1333.06 o 
   2   4   4    74392.76    78261.59   1394.23 o 
   4   4   4    48667.45    47839.83    892.58 o 
   6   4   4    33033.74    29473.93    908.44 o 
   8   4   4    19628.75    15867.05    625.66 o 
  10   4   4    42573.79    38270.70   1047.92 o 
  12   4   4    22380.80    20092.13    686.83 o 
  14   4   4    49688.04    42647.77   2141.80 o 
  16   4   4    20720.57    19576.32    886.93 o 
  18   4   4    13804.15    14073.27    995.16 o 
  20   4   4     6183.98     7148.37    553.70 o 
  22   4   4    12326.46    14643.23   1353.85 o 
 -23   5   4      128.87       82.26    355.36 o 
 -21   5   4      399.09      449.23    280.49 o 
 -19   5   4     1766.02     2069.40    270.39 o 
 -17   5   4     2242.59     2528.40    241.41 o 
 -15   5   4      640.07      731.20    134.77 o 
 -13   5   4     5390.06     5171.23    259.32 o 
 -11   5   4     1443.60     1584.58    145.10 o 
  -9   5   4        5.96       -1.63     57.02 o 
  -7   5   4     2454.11     2605.64    107.05 o 
  -5   5   4     1087.88     1305.27     78.28 o 
  -3   5   4     3154.96     3302.99    112.45 o 
  -1   5   4      476.69      459.11     49.22 o 
   1   5   4      926.88     1385.41     69.01 o 
   3   5   4       60.51      204.88     45.51 o 
   5   5   4      134.73      158.13     44.12 o 
   7   5   4      375.89      415.28     65.41 o 
   9   5   4      282.86      249.18     75.80 o 
  11   5   4     8340.16     7598.65    288.78 o 
  13   5   4     3347.25     3022.82    174.08 o 
  15   5   4        2.03       17.59    118.85 o 
  17   5   4      222.25      226.96    174.18 o 
  19   5   4        7.76       45.93    229.89 o 
  21   5   4      257.71      286.59    290.11 o 
 -22   6   4     5682.84     7384.86   1053.02 o 
 -20   6   4    29596.04    27553.11   1106.66 o 
 -18   6   4     9748.92     9862.05    922.30 o 
 -16   6   4    28802.93    29915.42   1726.56 o 
 -14   6   4    21628.92    21796.43    853.73 o 
 -12   6   4    11063.01    10676.23    294.98 o 
 -10   6   4    28786.76    28469.86    671.21 o 
  -8   6   4    36473.90    34601.84    683.54 o 
  -6   6   4    72677.73    74830.23   1499.06 o 
  -4   6   4     7120.99     6598.78    184.44 o 
  -2   6   4    49833.09    52891.99    761.77 o 
   0   6   4    69435.93    71706.43    927.95 o 
   2   6   4    46458.07    50079.45    825.72 o 
   4   6   4    37139.49    35330.37    627.33 o 
   6   6   4    33294.04    30998.81    702.84 o 
   8   6   4    48910.07    42648.72   2351.48 o 
  10   6   4    13938.31    11729.29    803.61 o 
  12   6   4    35610.89    33598.18   1630.05 o 
  14   6   4    11340.48    11233.20    724.45 o 
  16   6   4    32834.51    27782.50   1877.58 o 
  18   6   4    18246.64    18608.78   1414.33 o 
  20   6   4     9230.44     9976.31    587.17 o 
 -21   7   4      370.37      169.06    304.04 o 
 -19   7   4      377.61      352.08    261.29 o 
 -17   7   4        1.23       13.81    210.28 o 
 -15   7   4      243.68      390.50    150.32 o 
 -13   7   4       66.84       39.83    121.84 o 
 -11   7   4     1961.68     1752.72    160.16 o 
  -9   7   4       18.32      119.92     93.58 o 
  -7   7   4     1358.69     1258.46    105.30 o 
  -5   7   4     1067.63     1267.59     96.17 o 
  -3   7   4     3652.25     3908.67    140.84 o 
  -1   7   4     1307.58     1407.32     77.25 o 
   1   7   4        0.54       49.22     53.48 o 
   3   7   4     2145.03     2108.49    110.75 o 
   5   7   4        2.09        2.47     62.38 o 
   7   7   4     1309.23     1238.37    104.76 o 
   9   7   4      918.80      968.66    104.98 o 
  11   7   4      346.25      446.50    103.77 o 
  13   7   4      124.97      116.48    159.02 o 
  15   7   4      287.36      184.61    187.39 o 
  17   7   4       36.07        8.30    228.96 o 
  19   7   4       85.96      162.66    276.34 o 
 -20   8   4     8190.99     9150.55   1013.53 o 
 -18   8   4    16580.34    16973.10   1561.82 o 
 -16   8   4    18208.36    18517.22   1802.71 o 
 -14   8   4    13500.73    12922.30    638.74 o 
 -12   8   4    13501.51    12883.12    504.69 o 
 -10   8   4    38894.29    37164.64    960.69 o 
  -8   8   4    19047.15    18711.59    427.71 o 
  -6   8   4    20093.65    20236.25    402.51 o 
  -4   8   4    41897.92    40856.57    782.56 o 
  -2   8   4    28157.39    29896.55    549.05 o 
   0   8   4    25730.09    26677.04    833.85 o 
   2   8   4    25401.89    25328.26    431.10 o 
   4   8   4    43368.73    44160.59   1389.67 o 
   6   8   4    29918.47    29056.16    708.16 o 
   8   8   4    45442.28    41623.34   1338.94 o 
  10   8   4    25934.20    23550.14   1736.89 o 
  12   8   4    15829.57    16769.63    867.21 o 
  14   8   4    20956.65    20543.09   1213.98 o 
  16   8   4     7150.96     7697.86    389.48 o 
  18   8   4    16164.79    16951.97   1480.43 o 
 -19   9   4      557.55      636.95    318.83 o 
 -17   9   4      120.49       44.88    240.98 o 
 -15   9   4     1643.62     1813.14    272.76 o 
 -13   9   4     2002.59     2219.33    209.20 o 
 -11   9   4     1261.42     1384.35    174.19 o 
  -9   9   4      465.64      489.43    126.30 o 
  -7   9   4      291.21      218.06    108.60 o 
  -5   9   4     1340.32     1523.75    128.21 o 
  -3   9   4      298.32      297.60     97.17 o 
  -1   9   4     3578.69     3580.72    160.87 o 
   1   9   4     3210.14     3116.06    165.28 o 
   3   9   4     2345.50     2334.21    132.03 o 
   5   9   4    12022.14    11050.75    349.90 o 
   7   9   4     3291.66     2998.32    167.46 o 
   9   9   4       11.44      -49.89    136.66 o 
  11   9   4     1145.71      890.84    270.73 o 
  13   9   4       11.29       16.77    188.44 o 
  15   9   4       36.93       -2.18    219.48 o 
  17   9   4      510.90      354.57    267.41 o 
 -16  10   4    10199.56    10046.68   1139.42 o 
 -14  10   4    22146.20    22552.80   2211.65 o 
 -12  10   4    42806.57    38914.58   1285.36 o 
 -10  10   4    10897.14    11318.11    738.58 o 
  -8  10   4    28792.89    27568.61    941.38 o 
  -6  10   4     6663.89     6806.11    297.30 o 
  -4  10   4    19953.44    19505.90    582.76 o 
  -2  10   4    20083.46    20148.14    570.84 o 
   0  10   4    52006.20    53234.87   1722.02 o 
   2  10   4    20558.22    20937.45   1037.86 o 
   4  10   4    47692.48    47779.93   1744.78 o 
   6  10   4    20778.48    22305.11   1093.10 o 
   8  10   4    13137.04    13301.51    643.09 o 
  10  10   4    18291.67    20000.36   1605.52 o 
  12  10   4    15104.91    16096.86   1587.24 o 
  14  10   4    11571.80    11053.27    930.88 o 
  16  10   4     6114.38     6885.35    663.56 o 
 -15  11   4       26.17      -35.37    248.94 o 
 -13  11   4      628.30      560.38    247.13 o 
 -11  11   4      514.69      484.95    204.66 o 
  -9  11   4      531.19      535.99    184.16 o 
  -7  11   4     1850.50     2097.19    207.90 o 
  -5  11   4       32.53       29.00    147.46 o 
  -3  11   4      362.89      358.49    141.76 o 
  -1  11   4      331.17      283.23    137.41 o 
   1  11   4     1830.30     1880.50    177.20 o 
   3  11   4       10.34       29.28    176.09 o 
   5  11   4      137.67      350.11    201.02 o 
   7  11   4      468.55      552.85    222.85 o 
   9  11   4      832.93      837.35    214.11 o 
  11  11   4      183.91      209.27    214.34 o 
  13  11   4      199.12      183.43    251.04 o 
 -12  12   4    12055.16    11885.04    963.52 o 
 -10  12   4    15187.12    15382.88    949.30 o 
  -8  12   4    12647.86    12728.26    819.60 o 
  -6  12   4    38840.80    36537.11    971.26 o 
  -4  12   4    21109.85    20920.19   1882.98 o 
  -2  12   4    20292.59    20180.60    701.75 o 
   0  12   4     6436.41     7084.93    797.68 o 
   2  12   4    22941.96    22853.52   1226.63 o 
   4  12   4    10955.26    10671.21    635.94 o 
   6  12   4    18174.45    17815.00   1177.20 o 
   8  12   4    24656.95    29765.05   3694.51 o 
  10  12   4     9158.90     9533.37    871.30 o 
  -9  13   4       68.60      180.82    245.35 o 
  -7  13   4      796.47      547.61    243.28 o 
  -5  13   4      102.14      117.84    226.27 o 
  -3  13   4       72.11       57.08    312.63 o 
  -1  13   4     2069.13     2452.51    486.65 o 
   1  13   4       45.91        2.88    247.62 o 
   3  13   4      223.30      316.55    274.81 o 
   5  13   4     1105.25     1613.09    326.60 o 
   7  13   4       80.63      100.04    281.84 o 
 -23   1   5     8634.93     9660.15   1269.65 o 
 -21   1   5    10124.90    11003.66    468.00 o 
 -19   1   5    20299.55    20919.04    524.05 o 
 -17   1   5    11787.38    11878.79    272.31 o 
 -15   1   5    33549.29    34044.50    549.02 o 
 -13   1   5    59027.53    59601.30    893.75 o 
 -11   1   5    64335.98    69051.94    887.58 o 
  -9   1   5    33661.46    33903.64    512.67 o 
  -7   1   5    66222.62    73643.69   1161.31 o 
  -5   1   5    64713.64    73570.75    957.21 o 
  -3   1   5    95473.43   115220.70   1467.31 o 
  -1   1   5    62224.42    62645.61   1456.44 o 
   1   1   5    40154.31    40720.17    719.73 o 
   3   1   5   118468.59   124343.95   3466.11 o 
   5   1   5    94774.64    93116.55   1791.32 o 
   7   1   5    49560.41    46275.12    718.37 o 
   9   1   5    42536.02    38426.11    803.61 o 
  11   1   5    50418.38    47027.47   1680.66 o 
  13   1   5    35358.34    29385.17   1711.41 o 
  15   1   5     8033.43     7205.20    657.75 o 
  17   1   5    11312.57    11216.68    557.71 o 
  19   1   5    14564.46    15422.66    471.76 o 
  21   1   5     8968.24    10322.47    443.16 o 
  23   1   5     9166.98    11047.48    529.02 o 
 -24   2   5     1827.47     1544.01    418.69 o 
 -22   2   5       94.23       96.00    272.06 o 
 -20   2   5      393.95      310.11    224.83 o 
 -18   2   5     1902.69     1831.42    166.82 o 
 -16   2   5        3.34       -7.09     99.84 o 
 -14   2   5      580.15      716.92     91.25 o 
 -12   2   5     1041.20     1106.71     84.48 o 
 -10   2   5     2931.31     2964.03    123.79 o 
  -8   2   5      906.82     1116.02     62.19 o 
  -6   2   5      127.72      161.66     39.74 o 
  -4   2   5     4235.13     4233.68    115.46 o 
  -2   2   5      959.50     1091.89     54.57 o 
   0   2   5     5599.00     6046.18    206.68 o 
   2   2   5    10777.14    11284.05    329.73 o 
   4   2   5       93.32      141.35     39.99 o 
   6   2   5     7921.13     7761.69    204.41 o 
   8   2   5      188.24      235.45     62.11 o 
  10   2   5     4119.08     3569.00    149.37 o 
  12   2   5     1305.49     1214.53    114.63 o 
  14   2   5        8.44       60.55     95.01 o 
  16   2   5     2467.87     2416.17    187.55 o 
  18   2   5      928.90      804.73    184.74 o 
  20   2   5      161.63      192.46    204.34 o 
  22   2   5       84.75       59.95    254.63 o 
 -23   3   5     9464.85    10546.54    923.43 o 
 -21   3   5     8578.20     9206.37    510.21 o 
 -19   3   5    18643.22    19606.87   1038.35 o 
 -17   3   5    29980.38    31110.29   1632.35 o 
 -15   3   5    23066.13    23503.29    615.25 o 
 -13   3   5    25829.49    25640.79    787.02 o 
 -11   3   5    37894.14    39115.43    699.59 o 
  -9   3   5    34539.60    34282.62   1049.70 o 
  -7   3   5    41349.44    41063.46    687.47 o 
  -5   3   5    43756.46    45098.95    634.89 o 
  -3   3   5    79753.06    83270.34   1314.10 o 
  -1   3   5    71975.60    77092.14   1459.65 o 
   1   3   5    91323.81    91978.72   2598.84 o 
   3   3   5    45955.61    46169.13   1211.65 o 
   5   3   5    25180.20    22029.88    634.21 o 
   7   3   5    61752.02    58454.09   1114.53 o 
   9   3   5    29345.41    25407.55    877.50 o 
  11   3   5    25877.22    22738.71    767.72 o 
  13   3   5    29515.70    25981.79   1098.23 o 
  15   3   5    34380.06    30921.65   1188.27 o 
  17   3   5    15254.70    13961.83    710.03 o 
  19   3   5    13749.06    14046.10    549.38 o 
  21   3   5     9915.65    10645.96    590.51 o 
 -22   4   5     1144.82     1221.51    323.28 o 
 -20   4   5       80.21       66.47    233.22 o 
 -18   4   5     1525.60     1775.27    205.29 o 
 -16   4   5     1598.65     1925.65    174.81 o 
 -14   4   5      134.20      174.21    106.60 o 
 -12   4   5       15.40      -17.42     72.57 o 
 -10   4   5       63.67      146.53     66.04 o 
  -8   4   5     8685.82     8245.17    226.37 o 
  -6   4   5      271.21      427.25     53.95 o 
  -4   4   5      149.81      159.84     43.43 o 
  -2   4   5     9004.41     9168.96    202.20 o 
   0   4   5    14764.02    16652.74    275.25 o 
   2   4   5     1743.37     1813.46    126.61 o 
   4   4   5     4751.49     4992.20    192.14 o 
   6   4   5     3007.46     3069.93    187.15 o 
   8   4   5     2100.87     2106.86    143.33 o 
  10   4   5     1471.57     1285.83    115.52 o 
  12   4   5      253.55      268.80     96.08 o 
  14   4   5      542.18      427.79    119.29 o 
  16   4   5       52.59       70.30    135.25 o 
  18   4   5      200.28      163.39    185.01 o 
  20   4   5        6.23      -72.30    219.89 o 
  22   4   5      543.29      702.47    324.95 o 
 -21   5   5    16953.42    17577.72   1251.31 o 
 -19   5   5    10088.06    10076.52    451.89 o 
 -17   5   5    27349.55    27848.46   1597.70 o 
 -15   5   5    12104.08    12140.86    545.90 o 
 -13   5   5    22241.01    20516.67    693.08 o 
 -11   5   5    28218.79    28164.35    594.26 o 
  -9   5   5    16836.84    15778.47    315.07 o 
  -7   5   5    45876.12    44783.20    648.47 o 
  -5   5   5    77281.67    80937.02   1201.13 o 
  -3   5   5   126159.13   136668.03   2232.83 o 
  -1   5   5    40987.12    43349.86    670.74 o 
   1   5   5    28012.32    30045.99    498.86 o 
   3   5   5    25934.29    24875.99    480.49 o 
   5   5   5    53518.55    52237.91   1551.62 o 
   7   5   5    25853.60    23514.18   1118.08 o 
   9   5   5    47012.02    44254.47   2048.57 o 
  11   5   5    49142.49    46029.47   2065.05 o 
  13   5   5     7122.52     6560.15    351.87 o 
  15   5   5    12678.84    11522.93    781.86 o 
  17   5   5    14296.86    13801.18    828.70 o 
  19   5   5    16400.79    16852.33   1037.19 o 
  21   5   5    13921.27    16082.74   1460.26 o 
 -22   6   5     2574.29     2679.14    380.99 o 
 -20   6   5       31.39       75.69    262.85 o 
 -18   6   5       12.22      -28.10    212.81 o 
 -16   6   5       20.60       59.59    147.81 o 
 -14   6   5        0.46       -0.26    114.62 o 
 -12   6   5      450.91      534.56    116.67 o 
 -10   6   5      717.93      637.61    105.37 o 
  -8   6   5     1759.33     2031.73    123.55 o 
  -6   6   5      248.22      244.67     70.33 o 
  -4   6   5     3001.54     2953.05    119.02 o 
  -2   6   5     2419.93     2533.73     97.62 o 
   0   6   5      758.51      773.88     63.97 o 
   2   6   5     1134.00     1251.44     74.23 o 
   4   6   5      170.44      203.57     55.40 o 
   6   6   5      249.16      240.98     71.71 o 
   8   6   5     1500.96     1541.49    155.70 o 
  10   6   5      118.39       68.21     83.75 o 
  12   6   5     3666.42     3501.82    308.61 o 
  14   6   5     1486.59     1339.27    154.21 o 
  16   6   5      870.25      894.56    174.35 o 
  18   6   5        0.81       32.63    234.01 o 
  20   6   5      103.04      167.66    288.30 o 
 -21   7   5    13980.47    13494.40   1160.41 o 
 -19   7   5    16455.44    17370.12   1668.30 o 
 -17   7   5    11167.53    12278.56   1175.32 o 
 -15   7   5    16633.03    16591.78   1001.77 o 
 -13   7   5    25813.34    23755.59    918.54 o 
 -11   7   5    14296.33    14274.18    358.79 o 
  -9   7   5    21360.59    20236.16    684.18 o 
  -7   7   5    50126.21    51200.80   1020.19 o 
  -5   7   5    42963.40    40736.12   1145.63 o 
  -3   7   5    78553.18    82436.34   1154.27 o 
  -1   7   5    34162.73    35864.80    683.62 o 
   1   7   5    56101.00    60303.64   1082.06 o 
   3   7   5    54219.63    55470.51   1200.13 o 
   5   7   5    35194.60    32771.79    895.11 o 
   7   7   5    33302.32    31381.45    748.56 o 
   9   7   5     7863.13     7577.55    295.70 o 
  11   7   5    25540.31    24583.35   1047.92 o 
  13   7   5    16581.74    15876.38    870.34 o 
  15   7   5    16447.31    16852.35   1405.80 o 
  17   7   5    10560.29    11038.30    958.12 o 
  19   7   5    10274.59    11049.30   1209.33 o 
 -20   8   5      945.42     1019.27    330.32 o 
 -18   8   5     1054.20      836.90    284.62 o 
 -16   8   5     2148.31     2226.58    269.82 o 
 -14   8   5      789.79      816.19    172.94 o 
 -12   8   5      457.33      514.44    143.70 o 
 -10   8   5       73.06       63.50    115.16 o 
  -8   8   5     2343.57     2454.41    167.00 o 
  -6   8   5       20.79       11.67     87.15 o 
  -4   8   5     2184.16     2367.19    132.40 o 
  -2   8   5      680.35      818.71     92.60 o 
   0   8   5     2013.39     2047.27    118.27 o 
   2   8   5      132.03      159.21     77.75 o 
   4   8   5       86.98      112.12     79.29 o 
   6   8   5     3335.73     3055.95    312.89 o 
   8   8   5      764.73      799.62    140.79 o 
  10   8   5      404.16      308.20    109.33 o 
  12   8   5        4.54       44.49    165.80 o 
  14   8   5       19.99      -61.87    193.34 o 
  16   8   5      958.22     1063.86    263.42 o 
  18   8   5        6.42      152.31    283.61 o 
 -17   9   5    16196.45    16986.20   1466.19 o 
 -15   9   5     7078.82     7151.95    651.74 o 
 -13   9   5    29305.11    27126.19   1518.23 o 
 -11   9   5    21177.50    19292.55    873.31 o 
  -9   9   5    33017.96    32482.02   1571.17 o 
  -7   9   5    23176.90    23440.65    734.99 o 
  -5   9   5    12376.33    12296.38    350.32 o 
  -3   9   5    22623.05    23673.25    577.08 o 
  -1   9   5    27082.67    27162.64    639.27 o 
   1   9   5    67467.20    63914.68   1656.11 o 
   3   9   5    24227.13    23570.68    685.08 o 
   5   9   5    22247.37    21583.71    977.55 o 
   7   9   5    38056.85    37874.98   1536.05 o 
   9   9   5     7090.81     7047.62   1000.76 o 
  11   9   5    20139.06    19916.96   1218.14 o 
  13   9   5    13381.78    14298.02   1133.11 o 
  15   9   5    13953.98    15743.84   1156.99 o 
  17   9   5     8146.84     8229.37   1024.59 o 
 -16  10   5        6.66      -19.23    244.50 o 
 -14  10   5     1458.87     1149.27    229.16 o 
 -12  10   5      461.38      418.52    181.34 o 
 -10  10   5      603.12      520.59    168.74 o 
  -8  10   5      618.00      646.46    159.73 o 
  -6  10   5      184.08      295.34    137.52 o 
  -4  10   5     2876.70     3225.02    201.24 o 
  -2  10   5      126.76      157.80    118.09 o 
   0  10   5     1873.63     2030.29    158.37 o 
   2  10   5       27.42       37.01    108.76 o 
   4  10   5       22.18      106.25    117.42 o 
   6  10   5     1144.80     1065.13    153.58 o 
   8  10   5      508.16      521.40    179.60 o 
  10  10   5      195.21      119.70    182.86 o 
  12  10   5        0.48       35.09    212.85 o 
  14  10   5     1212.05     1410.67    285.76 o 
 -15  11   5     7946.34     7657.86    828.50 o 
 -13  11   5    21440.35    20503.72   1107.71 o 
 -11  11   5     6349.20     6289.69    418.52 o 
  -9  11   5    33315.81    32535.36   1697.67 o 
  -7  11   5    12933.13    13343.55    647.09 o 
  -5  11   5    10381.90    10705.74    624.56 o 
  -3  11   5    29511.90    28961.79    727.53 o 
  -1  11   5     9629.73    10067.41    407.59 o 
   1  11   5    24102.23    23212.67   1258.27 o 
   3  11   5    15559.62    15030.95    685.56 o 
   5  11   5    19755.82    20202.44   2093.80 o 
   7  11   5    12195.98    12486.75   1019.11 o 
   9  11   5    21877.44    22580.91   1654.43 o 
  11  11   5    18991.49    20899.24   2526.87 o 
  13  11   5     7461.30     7314.48    547.80 o 
 -12  12   5      944.64      896.53    254.62 o 
 -10  12   5      356.65      324.42    217.96 o 
  -8  12   5       46.95       84.61    201.57 o 
  -6  12   5       87.03      145.66    203.37 o 
  -4  12   5        0.89        9.36    188.49 o 
  -2  12   5       27.01       71.52    181.40 o 
   0  12   5     2175.26     2091.79    238.20 o 
   2  12   5      584.77      328.49    234.68 o 
   4  12   5       36.33        4.18    229.93 o 
   6  12   5       28.46       74.20    242.48 o 
   8  12   5      390.30      185.13    267.10 o 
  10  12   5        1.98       20.66    277.66 o 
  -7  13   5    13784.17    13079.70    645.93 o 
  -5  13   5    23872.78    23720.23   1429.83 o 
  -3  13   5     9340.02     9381.06    585.47 o 
  -1  13   5    13238.93    14714.34   1364.92 o 
   1  13   5    12294.33    12748.11    722.64 o 
   3  13   5    13251.27    15464.01   1468.38 o 
   5  13   5    12199.57    12812.06   1373.72 o 
   7  13   5    16429.26    17476.62   1474.50 o 
 -22   0   6     3834.57     5160.12    719.84 o 
 -20   0   6    18279.68    19358.70    802.44 o 
 -18   0   6    31983.21    31212.64    718.96 o 
 -16   0   6    51004.94    49880.16   1175.74 o 
 -14   0   6    30807.40    30040.14    638.71 o 
 -12   0   6    51452.89    52363.54   1335.30 o 
 -10   0   6    51114.00    52858.47   1125.00 o 
  -8   0   6    61902.12    66089.55   1713.89 o 
  -6   0   6    55906.21    62134.09   1522.35 o 
  -4   0   6    21396.65    22232.90    430.06 o 
  -2   0   6    32354.40    37017.63   1234.47 o 
   0   0   6    17875.45    16474.25    446.93 o 
   2   0   6    30237.17    27535.72   1252.75 o 
   4   0   6    25844.93    24896.91   1398.92 o 
   6   0   6    98409.33    97627.37   2655.16 o 
   8   0   6    37358.64    35206.95    850.02 o 
  10   0   6    48609.93    42676.50   1192.03 o 
  12   0   6    13191.42    10734.94    676.13 o 
  14   0   6    26118.95    23671.58    890.95 o 
  16   0   6    49058.18    43713.58   1342.98 o 
  18   0   6     7191.26     6711.21    453.51 o 
  20   0   6    10176.88    12010.20   1022.10 o 
  22   0   6     8011.68     9195.62    605.31 o 
 -23   1   6      690.50      560.00    616.32 o 
 -21   1   6       13.74       28.81    279.83 o 
 -19   1   6      407.87      447.06    169.91 o 
 -17   1   6        6.60       86.48    125.90 o 
 -15   1   6      289.10      366.64     93.51 o 
 -13   1   6      316.70      344.96     78.16 o 
 -11   1   6      997.12     1168.36     79.58 o 
  -9   1   6     7273.89     7772.33    185.18 o 
  -7   1   6     1494.17     1581.39     74.24 o 
  -5   1   6     6198.13     6827.11    176.90 o 
  -3   1   6     2135.99     2235.03     75.18 o 
  -1   1   6        1.45       62.32     32.15 o 
   1   1   6     2011.63     2138.58     71.84 o 
   3   1   6     4276.81     4571.01    163.75 o 
   5   1   6      489.97      656.83     58.93 o 
   7   1   6      108.50      132.77     58.93 o 
   9   1   6      440.27      516.98     79.08 o 
  11   1   6     3280.51     3102.38    153.09 o 
  13   1   6     2870.62     2558.66    161.12 o 
  15   1   6     4270.78     3654.76    231.20 o 
  17   1   6      356.92      244.11    154.39 o 
  19   1   6       47.06       82.45    191.18 o 
  21   1   6       33.34       83.80    244.64 o 
 -22   2   6    13853.12    14405.79    838.15 o 
 -20   2   6    17285.73    17397.44    527.65 o 
 -18   2   6    20386.32    20464.17    518.89 o 
 -16   2   6    32638.05    32472.64    572.89 o 
 -14   2   6    36754.67    36680.92    577.99 o 
 -12   2   6    33758.39    33926.75    486.57 o 
 -10   2   6    49440.27    51013.64   1011.18 o 
  -8   2   6    76879.23    83660.66   1258.08 o 
  -6   2   6    44763.89    48193.62    667.87 o 
  -4   2   6    25844.19    26193.54    486.17 o 
  -2   2   6    14142.98    14532.12    392.92 o 
   0   2   6    93880.15    96099.78   2921.06 o 
   2   2   6    73444.23    71878.83   1932.29 o 
   4   2   6    32506.28    30861.40    958.65 o 
   6   2   6    53565.39    49730.68    845.11 o 
   8   2   6    28516.42    25712.40    701.23 o 
  10   2   6    43038.92    37829.70    651.78 o 
  12   2   6    18117.22    15754.61    910.54 o 
  14   2   6    51298.37    44389.41   1428.79 o 
  16   2   6     9356.98     9240.49    396.07 o 
  18   2   6    25278.20    24729.80    627.17 o 
  20   2   6     7339.02     7753.88    491.63 o 
  22   2   6     7476.31     8557.98    426.20 o 
 -23   3   6      616.16      605.02    437.43 o 
 -21   3   6      233.28      249.50    264.01 o 
 -19   3   6      125.58      154.54    185.96 o 
 -17   3   6      975.55     1100.34    170.36 o 
 -15   3   6     1212.43     1273.45    131.12 o 
 -13   3   6       87.69       40.07     83.74 o 
 -11   3   6      907.95      903.52     87.99 o 
  -9   3   6     1325.89     1514.55     86.86 o 
  -7   3   6      545.20      539.68     64.77 o 
  -5   3   6     3335.62     3205.50     94.38 o 
  -3   3   6      373.93      476.74     48.30 o 
  -1   3   6      736.58      694.49     51.55 o 
   1   3   6      842.92      883.55     69.47 o 
   3   3   6     3614.40     4063.55    146.54 o 
   5   3   6      270.61      413.04     63.10 o 
   7   3   6      367.59      332.50     65.47 o 
   9   3   6      459.07      530.86     82.25 o 
  11   3   6      480.59      452.82     92.57 o 
  13   3   6     3827.02     3760.52    194.57 o 
  15   3   6       90.98       57.80    119.14 o 
  17   3   6     1799.34     1937.88    204.78 o 
  19   3   6        2.47       12.35    199.23 o 
  21   3   6        6.09      -18.31    243.92 o 
 -22   4   6    24518.54    24529.45   1530.27 o 
 -20   4   6    10904.44    11060.93    797.89 o 
 -18   4   6    14617.41    15874.46    883.80 o 
 -16   4   6    10802.28    10912.22    387.20 o 
 -14   4   6    34044.80    34696.83    634.75 o 
 -12   4   6    18052.23    17422.49    417.88 o 
 -10   4   6    58652.10    58748.84    941.98 o 
  -8   4   6    52618.01    48640.89   1622.09 o 
  -6   4   6    54221.02    54574.79    823.23 o 
  -4   4   6    50742.80    51425.82    767.00 o 
  -2   4   6    41368.64    45458.23    956.81 o 
   0   4   6    78979.83    85317.83   1345.73 o 
   2   4   6    26159.16    25391.54    614.10 o 
   4   4   6    82844.77    87290.57   2661.03 o 
   6   4   6    26913.10    24983.56    529.41 o 
   8   4   6    39292.57    34815.37    817.57 o 
  10   4   6    29791.29    26833.18   1118.14 o 
  12   4   6    22357.73    20261.66    895.28 o 
  14   4   6    21035.63    18692.20    715.88 o 
  16   4   6    13077.41    13201.72    754.97 o 
  18   4   6    24995.72    25016.09    980.86 o 
  20   4   6     8005.37     8840.04    572.36 o 
 -21   5   6       86.87       48.26    276.57 o 
 -19   5   6        6.37       96.67    219.93 o 
 -17   5   6      311.52      409.46    167.96 o 
 -15   5   6      242.84      126.01    128.92 o 
 -13   5   6     2548.01     2612.21    164.49 o 
 -11   5   6     4181.12     4123.82    155.06 o 
  -9   5   6     2892.20     2832.78    124.53 o 
  -7   5   6     6987.91     6926.28    161.81 o 
  -5   5   6      692.87      765.82     72.49 o 
  -3   5   6        5.36        2.94     50.67 o 
  -1   5   6      560.57      608.23     57.81 o 
   1   5   6     9046.32    10053.62    226.02 o 
   3   5   6     1653.39     1862.31    120.68 o 
   5   5   6       33.01       54.56     53.56 o 
   7   5   6      339.20      229.14     76.14 o 
   9   5   6      349.99      274.98     82.84 o 
  11   5   6     1837.48     1589.97    148.29 o 
  13   5   6     1634.85     1486.64    143.56 o 
  15   5   6        3.88      -36.87    129.24 o 
  17   5   6      187.67      171.41    167.00 o 
  19   5   6        1.77       13.49    227.39 o 
  21   5   6      158.98      168.72    310.36 o 
 -20   6   6    19054.76    19424.68   1470.92 o 
 -18   6   6    16717.15    15984.69    791.07 o 
 -16   6   6    19411.21    20057.90   1269.31 o 
 -14   6   6    13031.52    12985.29    580.89 o 
 -12   6   6    24940.96    24963.37    737.43 o 
 -10   6   6    27931.15    26133.22    965.78 o 
  -8   6   6    38276.18    36388.68    812.44 o 
  -6   6   6    45613.27    44441.41   1029.18 o 
  -4   6   6    33686.93    32840.62    581.11 o 
  -2   6   6    88792.44    95403.83   1610.71 o 
   0   6   6    16096.45    15692.11    361.51 o 
   2   6   6    30911.42    32748.22    611.06 o 
   4   6   6    29862.64    29193.09    987.76 o 
   6   6   6    26976.73    25685.50    813.72 o 
   8   6   6    32127.83    28829.84   1258.75 o 
  10   6   6    25454.00    23261.54   1048.26 o 
  12   6   6     9842.34     9749.83    626.98 o 
  14   6   6    18411.32    17388.71    953.86 o 
  16   6   6    19989.81    17898.53   1349.04 o 
  18   6   6    13466.79    13282.51   1373.54 o 
  20   6   6    15121.33    16304.65   1266.19 o 
 -19   7   6      225.81      376.15    278.35 o 
 -17   7   6     4094.61     4267.34    316.05 o 
 -15   7   6      326.17      407.11    156.44 o 
 -13   7   6      130.59      185.45    127.22 o 
 -11   7   6     1223.63     1556.99    150.59 o 
  -9   7   6        7.00       43.19     97.45 o 
  -7   7   6     2085.57     2108.54    135.17 o 
  -5   7   6       26.85       79.05     82.86 o 
  -3   7   6      260.65      278.94     75.39 o 
  -1   7   6        0.03        4.95     64.86 o 
   1   7   6       84.06      115.71     63.03 o 
   3   7   6     2664.88     2694.60    134.21 o 
   5   7   6      814.97      830.47     94.01 o 
   7   7   6       20.90        9.32     81.83 o 
   9   7   6     6168.33     5977.71    504.62 o 
  11   7   6     9350.80     8519.77    456.44 o 
  13   7   6     1304.05     1202.09    158.62 o 
  15   7   6      202.93      299.55    220.90 o 
  17   7   6      367.12      354.16    260.27 o 
  19   7   6       65.26       -3.10    292.37 o 
 -18   8   6    12566.93    12672.52   1531.74 o 
 -16   8   6    22220.56    20985.33   1125.42 o 
 -14   8   6    19448.96    18618.26   1000.59 o 
 -12   8   6    13126.10    12677.90    539.58 o 
 -10   8   6    32724.36    32274.09    934.05 o 
  -8   8   6    19070.82    18293.87    443.05 o 
  -6   8   6    41887.56    42022.25    708.59 o 
  -4   8   6    23585.70    23796.30    456.38 o 
  -2   8   6    12523.34    12260.71    319.85 o 
   0   8   6    66960.45    70175.57   1386.49 o 
   2   8   6    26024.40    26776.11    740.08 o 
   4   8   6    15197.63    15525.74    480.00 o 
   6   8   6    18098.63    16950.44    483.81 o 
   8   8   6    21528.80    21003.11   1300.60 o 
  10   8   6    10591.60    10692.85    538.83 o 
  12   8   6    21202.68    19901.94    496.18 o 
  14   8   6    20896.71    20999.87   1923.01 o 
  16   8   6    12681.67    12880.85   1166.75 o 
  18   8   6    13501.25    13477.94   1065.79 o 
 -17   9   6        8.66      -17.73    253.28 o 
 -15   9   6      358.19      424.49    193.23 o 
 -13   9   6      989.92      914.95    189.61 o 
 -11   9   6      136.25       57.04    145.56 o 
  -9   9   6     1964.90     2112.97    180.73 o 
  -7   9   6     1727.99     1921.22    167.91 o 
  -5   9   6      223.64      189.05    116.94 o 
  -3   9   6      191.30      270.01    109.85 o 
  -1   9   6     3809.60     3753.00    183.60 o 
   1   9   6     1841.19     1882.46    142.12 o 
   3   9   6     1471.22     1594.19    141.78 o 
   5   9   6     5517.59     5502.49    510.42 o 
   7   9   6       13.74      -35.73    104.79 o 
   9   9   6      195.77      155.44    124.39 o 
  11   9   6      175.73      225.87    196.27 o 
  13   9   6        7.61      -57.91    223.12 o 
  15   9   6       99.91       11.34    254.99 o 
 -16  10   6     4823.63     5265.64    722.92 o 
 -14  10   6    32775.10    31021.94   2089.96 o 
 -12  10   6    10084.33    10035.08    569.39 o 
 -10  10   6    28100.51    27533.75   1254.16 o 
  -8  10   6    16047.69    15675.90    426.14 o 
  -6  10   6    23995.69    24223.79    769.05 o 
  -4  10   6    31774.06    31945.90   1309.21 o 
  -2  10   6    11922.33    12246.12    723.28 o 
   0  10   6    28567.79    28430.38   1134.19 o 
   2  10   6    10151.34    10220.95    468.40 o 
   4  10   6    47870.20    48249.07   2448.90 o 
   6  10   6    15587.43    15474.66    762.08 o 
   8  10   6    14792.76    15856.25   1126.72 o 
  10  10   6    20620.51    20325.20   1157.54 o 
  12  10   6    10031.16    11238.33   1022.60 o 
  14  10   6    15704.39    18134.04   1508.88 o 
 -13  11   6     1482.76     1418.21    251.90 o 
 -11  11   6       66.00      -44.13    194.58 o 
  -9  11   6      526.06      539.42    193.99 o 
  -7  11   6       20.46       26.47    168.23 o 
  -5  11   6      232.29      242.97    171.21 o 
  -3  11   6      686.66      799.79    183.99 o 
  -1  11   6      742.61      923.58    188.38 o 
   1  11   6       70.29       22.10    156.74 o 
   3  11   6     1230.55     1179.28    176.75 o 
   5  11   6      824.36     1016.99    239.26 o 
   7  11   6      220.46      393.13    254.64 o 
   9  11   6      182.81       95.34    257.29 o 
  11  11   6      517.44      792.11    322.58 o 
 -10  12   6    17819.51    16871.35    920.02 o 
  -8  12   6    10069.75    10260.92    740.15 o 
  -6  12   6     9071.44     9833.10    613.10 o 
  -4  12   6    25703.10    24456.94    929.99 o 
  -2  12   6    16943.84    16949.18   1396.93 o 
   0  12   6    15689.66    14498.18    948.87 o 
   2  12   6    15066.63    15902.52   3007.30 o 
   4  12   6    17389.89    18005.58   2129.55 o 
   6  12   6    19427.75    19719.27   1605.27 o 
   8  12   6    11673.91    12476.46   1438.50 o 
  10  12   6    15888.49    17895.15   2240.69 o 
  -7  13   6      141.76        0.42    242.77 o 
  -5  13   6       65.82      131.62    234.92 o 
  -3  13   6        0.15       64.05    229.94 o 
  -1  13   6        0.56       82.10    361.87 o 
   1  13   6      401.61      766.23    426.08 o 
   3  13   6      564.67      650.75    458.99 o 
   5  13   6      179.36       -6.71    475.41 o 
 -23   1   7     4170.97     4937.89    702.95 o 
 -21   1   7    15625.42    17496.82    677.66 o 
 -19   1   7    13786.43    14085.52    415.19 o 
 -17   1   7    28540.19    28524.33    577.55 o 
 -15   1   7    33519.84    32649.35    584.52 o 
 -13   1   7    22961.93    23864.58    482.29 o 
 -11   1   7    56255.16    58166.66    765.40 o 
  -9   1   7     1279.48     1587.47     79.85 o 
  -7   1   7    68062.87    75139.73    995.19 o 
  -5   1   7    37766.41    41779.23    690.78 o 
  -3   1   7   101860.88   120326.78   3118.26 o 
  -1   1   7    72559.38    70327.88   2425.58 o 
   1   1   7    23420.78    23110.56    636.85 o 
   3   1   7    76635.70    79421.09   2208.05 o 
   5   1   7    28499.28    27970.11    846.91 o 
   7   1   7    68827.59    66059.64   1265.92 o 
   9   1   7    59188.53    54679.38    894.00 o 
  11   1   7    35800.13    30718.54    566.50 o 
  13   1   7    46902.30    39990.49   1366.30 o 
  15   1   7    10605.24     8902.87    403.84 o 
  17   1   7    11902.89    11523.51    623.20 o 
  19   1   7     5644.01     5813.77    314.13 o 
  21   1   7     8341.29     9724.49    432.41 o 
 -22   2   7        6.90      148.09    385.48 o 
 -20   2   7       98.40      253.88    267.95 o 
 -18   2   7     4746.52     4451.83    236.84 o 
 -16   2   7       22.04       27.89    115.11 o 
 -14   2   7     1081.42     1076.19    117.51 o 
 -12   2   7       84.66      146.79     75.12 o 
 -10   2   7     1675.68     1780.78     91.01 o 
  -8   2   7      474.83      612.05     63.56 o 
  -6   2   7    20433.36    22413.04    339.99 o 
  -4   2   7     6110.42     6696.11    137.90 o 
  -2   2   7     2994.60     3076.01     91.86 o 
   0   2   7    11723.21    12163.03    261.83 o 
   2   2   7      920.19      954.15     65.74 o 
   4   2   7      672.19      769.52     62.42 o 
   6   2   7    10943.44    11689.25    453.92 o 
   8   2   7      188.24      246.66     74.36 o 
  10   2   7      236.28      197.86     83.17 o 
  12   2   7     2093.22     1961.26    152.33 o 
  14   2   7       68.56      177.60    118.07 o 
  16   2   7        0.02     -154.13    176.25 o 
  18   2   7       82.45       35.61    188.36 o 
  20   2   7      275.39      430.36    233.65 o 
 -23   3   7    15852.57    15737.45   1100.35 o 
 -21   3   7    18267.66    19084.84    622.89 o 
 -19   3   7    11768.87    11361.43    394.80 o 
 -17   3   7    15862.15    15387.37    411.14 o 
 -15   3   7    15730.31    15652.35    351.28 o 
 -13   3   7    34087.44    33754.37    624.26 o 
 -11   3   7    61180.05    60561.96   1505.91 o 
  -9   3   7    46024.77    45279.57    863.94 o 
  -7   3   7    25278.46    25389.87    381.69 o 
  -5   3   7    24051.50    23498.80    353.83 o 
  -3   3   7    38638.64    39726.24    608.19 o 
  -1   3   7    39519.83    43225.66   1065.62 o 
   1   3   7    32166.11    33194.28    743.87 o 
   3   3   7    86678.20    88401.36   1810.72 o 
   5   3   7    64794.74    61198.19   1232.64 o 
   7   3   7    25166.21    21400.22    734.46 o 
   9   3   7    32302.14    26055.00   1061.54 o 
  11   3   7    25693.48    22930.34    498.37 o 
  13   3   7    22567.57    20832.83    480.63 o 
  15   3   7     3979.87     3828.45    222.92 o 
  17   3   7    22690.33    20344.70   1513.06 o 
  19   3   7    12103.16    12673.67    878.91 o 
  21   3   7    10871.02    11677.56    619.73 o 
 -22   4   7     1632.19     2097.64    450.11 o 
 -20   4   7      208.17      248.76    224.04 o 
 -18   4   7       31.79        0.46    174.64 o 
 -16   4   7      176.38      120.81    145.05 o 
 -14   4   7       20.27       21.23     99.48 o 
 -12   4   7     1552.02     1730.70    117.48 o 
 -10   4   7      120.23      125.04     72.06 o 
  -8   4   7     1798.98     1647.73     92.22 o 
  -6   4   7      648.74      763.01     73.60 o 
  -4   4   7     1769.69     1888.53     85.29 o 
  -2   4   7     2606.26     2681.07    109.78 o 
   0   4   7      809.68      884.19     66.40 o 
   2   4   7     2940.19     2978.54    208.40 o 
   4   4   7     3853.40     4163.75    164.44 o 
   6   4   7      851.44      987.70     84.66 o 
   8   4   7        0.00      -13.96     68.33 o 
  10   4   7      123.98       67.10     86.34 o 
  12   4   7     1730.89     1870.29    151.23 o 
  14   4   7     2229.69     2236.98    178.40 o 
  16   4   7      269.59      230.86    155.96 o 
  18   4   7      225.97      198.26    244.69 o 
  20   4   7       17.33      -60.81    246.82 o 
 -21   5   7    16915.79    15794.43   1154.75 o 
 -19   5   7    23046.03    22489.54    883.72 o 
 -17   5   7    15929.63    15553.39    440.98 o 
 -15   5   7    24521.94    23883.06   1076.40 o 
 -13   5   7    14342.39    13905.60    348.38 o 
 -11   5   7    19796.87    18890.73    617.86 o 
  -9   5   7    24103.37    23016.05    408.90 o 
  -7   5   7    49849.65    47526.68    888.46 o 
  -5   5   7    30230.18    29168.99    573.53 o 
  -3   5   7    46680.52    49158.70   1054.04 o 
  -1   5   7    54071.52    58894.46    890.95 o 
   1   5   7    65160.07    72549.52   1439.57 o 
   3   5   7    32530.98    33585.68    715.62 o 
   5   5   7    26877.59    23779.94    645.90 o 
   7   5   7    30240.05    26137.89    955.00 o 
   9   5   7    13813.34    12995.32    823.66 o 
  11   5   7    19609.51    17845.67    904.62 o 
  13   5   7    31223.37    26559.94   1118.35 o 
  15   5   7    16196.69    15513.87    872.48 o 
  17   5   7    13579.09    13427.71    631.11 o 
  19   5   7    10080.43    11050.64    722.51 o 
 -20   6   7      335.49      211.27    280.43 o 
 -18   6   7      661.70      841.90    215.91 o 
 -16   6   7      549.70      557.38    164.58 o 
 -14   6   7      616.75      702.77    146.10 o 
 -12   6   7       49.89       35.67    106.53 o 
 -10   6   7      279.47      306.24     89.48 o 
  -8   6   7      151.48      163.61     75.75 o 
  -6   6   7      179.22      278.67     86.93 o 
  -4   6   7      290.88      402.88     84.30 o 
  -2   6   7      266.41      289.68     75.00 o 
   0   6   7       15.52       21.52     57.44 o 
   2   6   7     3499.48     3588.71    181.48 o 
   4   6   7      302.10      300.98     66.01 o 
   6   6   7      569.47      549.45     92.81 o 
   8   6   7      874.95      744.08    107.60 o 
  10   6   7     1628.94     1668.88    210.52 o 
  12   6   7     1480.20     1432.58    150.89 o 
  14   6   7     1015.26      962.32    159.75 o 
  16   6   7      423.82      485.71    180.86 o 
  18   6   7       57.29       75.57    210.79 o 
 -19   7   7     7473.58     7441.38    435.45 o 
 -17   7   7     8282.32     8939.62    413.50 o 
 -15   7   7    13824.96    13697.92    433.30 o 
 -13   7   7    24737.04    22805.96    915.74 o 
 -11   7   7    27440.63    25277.73    605.81 o 
  -9   7   7    17139.84    16574.60    495.36 o 
  -7   7   7    27330.39    27486.53    659.68 o 
  -5   7   7    34030.38    33881.03    660.34 o 
  -3   7   7    48222.46    50414.35    807.97 o 
  -1   7   7    37306.88    38876.85    843.71 o 
   1   7   7    24621.57    25274.34    570.59 o 
   3   7   7    36400.00    38158.75   1003.29 o 
   5   7   7    29443.80    27991.97    764.65 o 
   7   7   7    23257.33    22083.83    562.47 o 
   9   7   7    31054.29    29214.60    712.82 o 
  11   7   7    24750.08    24596.78   1345.71 o 
  13   7   7    13604.45    13020.06   1105.30 o 
  15   7   7    12691.49    12677.20    934.19 o 
  17   7   7    10245.49    10401.84   1112.55 o 
 -18   8   7     2363.13     2832.77    437.86 o 
 -16   8   7      232.33      226.73    188.38 o 
 -14   8   7     1098.39      956.77    179.62 o 
 -12   8   7      371.47      418.63    149.94 o 
 -10   8   7      770.64      611.01    142.03 o 
  -8   8   7       35.23      117.25    116.53 o 
  -6   8   7      209.82      300.75    107.70 o 
  -4   8   7      303.88      387.66    104.41 o 
  -2   8   7       18.12       28.65     89.66 o 
   0   8   7      343.81      361.19     98.40 o 
   2   8   7     4453.25     4477.80    188.56 o 
   4   8   7      981.74      947.66    113.10 o 
   6   8   7     5054.78     4430.93    279.44 o 
   8   8   7     1669.41     1859.37    230.12 o 
  10   8   7      351.76      440.09    132.12 o 
  12   8   7        7.73      -15.09    137.29 o 
  14   8   7      812.53      648.47    247.72 o 
  16   8   7      510.99      515.35    288.04 o 
 -17   9   7    16187.72    14708.59   1152.89 o 
 -15   9   7    10568.33    10160.99    738.25 o 
 -13   9   7    16029.73    14807.27    876.48 o 
 -11   9   7    17648.00    16758.02    662.11 o 
  -9   9   7    22856.49    21662.60    841.31 o 
  -7   9   7    11269.66    11412.90    514.03 o 
  -5   9   7    49776.69    50092.95   2365.19 o 
  -3   9   7    24584.15    23342.02    726.24 o 
  -1   9   7    20629.46    21385.49    699.40 o 
   1   9   7    21541.22    22286.48    613.99 o 
   3   9   7    26279.71    26924.49   1346.71 o 
   5   9   7    19221.88    19098.19   1230.21 o 
   7   9   7    17524.16    17463.37    701.33 o 
   9   9   7    20210.16    20160.67   1269.02 o 
  11   9   7    14214.78    15609.04    857.66 o 
  13   9   7    17823.42    19151.79   1364.95 o 
  15   9   7    11113.56    11372.56   1342.65 o 
 -14  10   7     1141.90     1040.89    237.69 o 
 -12  10   7     1282.31     1340.18    217.62 o 
 -10  10   7     1286.64     1203.40    195.50 o 
  -8  10   7        3.86     -113.99    153.79 o 
  -6  10   7      722.05      736.86    161.72 o 
  -4  10   7      335.33      416.64    145.58 o 
  -2  10   7      791.91     1005.20    168.29 o 
   0  10   7     3325.00     2957.70    213.40 o 
   2  10   7      516.23      563.08    164.09 o 
   4  10   7      102.09      224.30    161.94 o 
   6  10   7       27.46       67.98    142.31 o 
   8  10   7     1446.48     1610.06    201.18 o 
  10  10   7      324.01      221.32    229.96 o 
  12  10   7      346.58      261.90    255.85 o 
  14  10   7       49.05      173.58    282.96 o 
 -13  11   7    11448.00    10457.33    675.08 o 
 -11  11   7    10594.35     9929.00    530.91 o 
  -9  11   7    17470.25    16656.79    925.45 o 
  -7  11   7    30541.29    29026.08   1373.29 o 
  -5  11   7    12653.09    13041.13    666.99 o 
  -3  11   7     8541.67     9403.73    689.60 o 
  -1  11   7    32379.11    31795.08   2227.50 o 
   1  11   7    11572.52    11095.38    518.00 o 
   3  11   7    13002.92    13012.74    971.20 o 
   5  11   7    13581.87    13392.83   1236.07 o 
   7  11   7    15019.54    17319.21   1779.26 o 
   9  11   7    15279.11    17319.29   1700.54 o 
  11  11   7     9779.93    10970.29    780.08 o 
 -10  12   7      124.41      171.67    227.59 o 
  -8  12   7      731.60      550.68    236.42 o 
  -6  12   7        0.32       20.50    213.25 o 
  -4  12   7        0.31       28.01    201.67 o 
  -2  12   7       58.72       51.95    201.01 o 
   0  12   7       20.21       41.13    198.18 o 
   2  12   7      608.29      758.36    234.28 o 
   4  12   7       94.99      142.90    393.27 o 
   6  12   7       15.17       56.80    419.94 o 
   8  12   7      530.73      617.62    493.06 o 
  -5  13   7     9655.85     9811.63    694.21 o 
  -3  13   7     7557.06     7953.75    458.34 o 
  -1  13   7    14866.39    14373.33    776.49 o 
   1  13   7    12436.36    13822.36   2235.16 o 
   3  13   7    19476.36    23846.57   4684.07 o 
 -22   0   8    14889.58    15332.67    824.14 o 
 -20   0   8    13036.96    12998.51    690.32 o 
 -18   0   8    14295.02    14791.82    743.98 o 
 -16   0   8    28366.00    27658.42    997.96 o 
 -14   0   8    39938.30    39772.75    905.34 o 
 -12   0   8    41079.14    41369.52    916.23 o 
 -10   0   8    11836.96    11947.84    389.49 o 
  -8   0   8   232393.67   255940.22   4829.14 o 
  -6   0   8      906.99     1352.27    141.53 o 
  -4   0   8    81044.37    89104.32   2240.88 o 
  -2   0   8    38805.49    41101.48   1948.61 o 
   0   0   8    55409.55    56457.67   1412.74 o 
   2   0   8    56820.93    58337.14   2517.30 o 
   4   0   8    38354.07    40500.54   1586.66 o 
   6   0   8    16627.11    15915.62    619.91 o 
   8   0   8    39854.35    35388.49   1407.24 o 
  10   0   8    45221.77    41091.04   1971.81 o 
  12   0   8     8473.58     7974.05    436.56 o 
  14   0   8    11308.05    10625.74    513.62 o 
  16   0   8    11050.26    10320.62    854.45 o 
  18   0   8    14060.79    13671.85    638.02 o 
  20   0   8     7784.63     8219.94    570.17 o 
 -23   1   8       93.88     -114.24    417.71 o 
 -21   1   8      584.60      389.96    286.18 o 
 -19   1   8      760.07      775.74    236.60 o 
 -17   1   8     1266.82     1375.75    185.87 o 
 -15   1   8       79.06       39.53    123.20 o 
 -13   1   8       38.10       56.52     92.12 o 
 -11   1   8      875.42      990.30     96.96 o 
  -9   1   8        0.00        6.89     58.67 o 
  -7   1   8    43616.79    48616.44    672.78 o 
  -5   1   8     2069.42     2552.03     98.82 o 
  -3   1   8     3144.25     3261.41     98.53 o 
  -1   1   8       32.35        6.69     41.01 o 
   1   1   8        7.06       10.97     42.34 o 
   3   1   8     1470.28     1730.75    129.69 o 
   5   1   8     5363.05     6180.07    386.62 o 
   7   1   8     1646.49     1741.59    136.28 o 
   9   1   8       36.58       72.67     77.52 o 
  11   1   8     1315.57     1176.80    122.27 o 
  13   1   8     3259.90     3243.10    183.22 o 
  15   1   8      497.16      578.13    149.15 o 
  17   1   8      310.21      171.86    179.99 o 
  19   1   8      404.74      553.69    241.89 o 
  21   1   8      240.58      225.87    278.43 o 
 -22   2   8    14961.21    14288.69    907.26 o 
 -20   2   8     7950.92     8844.34    442.17 o 
 -18   2   8    34730.32    33273.18    797.99 o 
 -16   2   8    22816.40    22644.17    489.74 o 
 -14   2   8    12998.40    13324.99    305.99 o 
 -12   2   8    26750.12    26724.05    507.30 o 
 -10   2   8    36657.62    37095.46    625.97 o 
  -8   2   8    32533.83    32924.03    586.15 o 
  -6   2   8    87177.09    93884.48   1235.19 o 
  -4   2   8    58257.38    63225.62   1183.25 o 
  -2   2   8    50046.21    53795.42   1061.33 o 
   0   2   8    46697.39    46612.79   1284.83 o 
   2   2   8    37747.71    37505.91   1050.13 o 
   4   2   8    14611.46    13270.32    471.47 o 
   6   2   8    60254.64    59141.33   1004.36 o 
   8   2   8    39034.95    34959.63    678.52 o 
  10   2   8    17418.91    15374.56    473.43 o 
  12   2   8    26161.49    22509.25    588.16 o 
  14   2   8    14216.51    12933.36    365.25 o 
  16   2   8    18524.25    16579.00    737.75 o 
  18   2   8    12417.80    12523.05    861.04 o 
  20   2   8     5531.53     6020.48    345.48 o 
 -21   3   8      863.09     1115.74    326.52 o 
 -19   3   8      865.86     1133.98    265.34 o 
 -17   3   8     1174.12      994.87    185.41 o 
 -15   3   8      939.81     1116.12    136.32 o 
 -13   3   8     1181.59     1264.40    120.80 o 
 -11   3   8      216.11      185.30     81.34 o 
  -9   3   8     2048.69     2063.10    114.49 o 
  -7   3   8     2173.53     2278.53     99.06 o 
  -5   3   8       68.41       74.41     48.58 o 
  -3   3   8      135.06      164.75     50.54 o 
  -1   3   8       98.89      225.01     58.53 o 
   1   3   8     7492.83     8408.84    337.50 o 
   3   3   8     3614.44     3894.95    186.24 o 
   5   3   8      435.53      480.91     69.31 o 
   7   3   8       58.58       51.37     73.47 o 
   9   3   8     1133.26     1031.20    103.99 o 
  11   3   8      610.10      647.53    116.79 o 
  13   3   8      343.80      366.73    126.08 o 
  15   3   8      627.63      714.33    160.65 o 
  17   3   8        0.71        3.44    169.73 o 
  19   3   8       53.83      126.80    231.62 o 
 -22   4   8     7025.50     8351.09    605.60 o 
 -20   4   8    19008.88    18805.98    602.63 o 
 -18   4   8    11666.28    12151.88    487.97 o 
 -16   4   8    18362.77    17743.02    441.88 o 
 -14   4   8    21761.16    20820.72    660.12 o 
 -12   4   8    26431.66    25512.00    515.08 o 
 -10   4   8    24344.28    23393.09    417.86 o 
  -8   4   8    52976.12    53329.41    920.61 o 
  -6   4   8    34466.26    33975.16    547.49 o 
  -4   4   8    27857.67    28591.73    429.52 o 
  -2   4   8    26485.79    26818.88    600.23 o 
   0   4   8    45094.29    46888.05   1049.23 o 
   2   4   8    54083.62    54871.24   1249.54 o 
   4   4   8    69248.09    68178.85   3237.79 o 
   6   4   8    35783.59    32401.31   1131.97 o 
   8   4   8    31025.01    27756.55    538.91 o 
  10   4   8     5979.38     5932.55    298.13 o 
  12   4   8    18734.04    17138.66    700.56 o 
  14   4   8    20203.52    18494.54    672.25 o 
  16   4   8    21630.90    20200.04   1180.67 o 
  18   4   8    11267.78    11406.12    763.75 o 
  20   4   8    13734.97    14872.01   1131.73 o 
 -21   5   8      417.45      388.36    406.72 o 
 -19   5   8     1308.58     1334.12    244.01 o 
 -17   5   8     3426.56     3540.64    243.44 o 
 -15   5   8        8.24      -51.35    133.83 o 
 -13   5   8      102.82      174.68    104.87 o 
 -11   5   8     1985.37     2035.64    125.35 o 
  -9   5   8     1152.88     1146.61     93.79 o 
  -7   5   8      782.89      796.41     86.46 o 
  -5   5   8       61.95       85.09     65.86 o 
  -3   5   8      314.92      343.62     79.02 o 
  -1   5   8        9.93       74.10     64.25 o 
   1   5   8      226.34      260.13     64.68 o 
   3   5   8     2261.73     2229.10    213.61 o 
   5   5   8        0.14       -9.55     64.73 o 
   7   5   8     4254.56     3937.49    358.52 o 
   9   5   8       96.83      176.74     95.16 o 
  11   5   8     1370.00     1316.11    152.01 o 
  13   5   8      756.59      820.93    150.04 o 
  15   5   8        4.34       46.12    151.59 o 
  17   5   8      796.96      623.18    199.95 o 
  19   5   8      291.99      543.69    232.85 o 
 -20   6   8     5801.59     6228.55    448.12 o 
 -18   6   8    12487.08    12043.41    491.31 o 
 -16   6   8    21221.45    20725.48    504.71 o 
 -14   6   8    21536.39    20509.11    521.96 o 
 -12   6   8    31927.81    30140.70    600.48 o 
 -10   6   8    15610.38    14380.28    309.73 o 
  -8   6   8    64654.64    61850.38   1451.05 o 
  -6   6   8    23785.79    22574.07    538.04 o 
  -4   6   8    24327.32    25633.60    672.51 o 
  -2   6   8    35812.40    37519.44    625.51 o 
   0   6   8    40981.77    42543.21    691.61 o 
   2   6   8    46726.63    50021.29   1545.81 o 
   4   6   8    17493.10    17002.30    848.51 o 
   6   6   8    32083.96    30716.30   1148.28 o 
   8   6   8     7135.60     6888.09    428.13 o 
  10   6   8    31942.08    28500.50    650.51 o 
  12   6   8    10187.45     9871.89    592.35 o 
  14   6   8    13190.73    12409.16    701.25 o 
  16   6   8    17544.96    17051.37   1370.82 o 
  18   6   8    10219.70    10898.17    946.12 o 
 -19   7   8      108.87      181.28    246.23 o 
 -17   7   8        1.26       42.51    191.26 o 
 -15   7   8      255.63      360.05    169.05 o 
 -13   7   8      211.43      229.26    141.14 o 
 -11   7   8     1386.37     1357.60    155.97 o 
  -9   7   8     1967.90     1873.69    150.19 o 
  -7   7   8     5578.62     5342.96    204.66 o 
  -5   7   8      627.15      913.29    113.62 o 
  -3   7   8      209.81      221.88     93.28 o 
  -1   7   8      528.48      520.82     98.02 o 
   1   7   8      232.05      376.84     92.88 o 
   3   7   8      156.34      199.37     88.85 o 
   5   7   8     1242.95     1192.25    119.39 o 
   7   7   8     1347.76     1533.31    169.32 o 
   9   7   8      576.39      565.79    122.83 o 
  11   7   8       89.97       44.11    127.06 o 
  13   7   8      284.49      235.62    155.41 o 
  15   7   8      322.45      402.01    188.32 o 
  17   7   8       28.13       74.28    291.04 o 
 -18   8   8    16248.30    15828.11    750.88 o 
 -16   8   8    19552.46    18265.25    752.46 o 
 -14   8   8     6792.15     6681.92    295.25 o 
 -12   8   8    25807.51    24127.50   1056.10 o 
 -10   8   8    25566.57    23670.91    807.51 o 
  -8   8   8    25077.78    24182.53    637.73 o 
  -6   8   8    31872.44    30691.49    794.62 o 
  -4   8   8    48973.77    49391.95    817.55 o 
  -2   8   8    35859.77    37343.92    990.25 o 
   0   8   8    14888.40    15814.97    572.95 o 
   2   8   8    19614.50    20784.73    491.53 o 
   4   8   8     3728.19     4571.57    313.37 o 
   6   8   8    22364.45    21661.55    531.05 o 
   8   8   8    24410.20    22396.51    554.89 o 
  10   8   8    15794.92    16434.70    985.63 o 
  12   8   8    19988.59    20250.32   1374.17 o 
  14   8   8     7711.00     7654.18    464.80 o 
  16   8   8    15517.96    15203.99   2083.58 o 
 -17   9   8       89.54        9.32    229.80 o 
 -15   9   8     1465.41     1312.99    224.92 o 
 -13   9   8       90.37       24.53    182.30 o 
 -11   9   8      260.93      237.06    166.08 o 
  -9   9   8      349.98      418.97    158.22 o 
  -7   9   8      144.49       82.31    137.19 o 
  -5   9   8     1240.56     1328.25    168.80 o 
  -3   9   8     6052.37     6166.11    294.02 o 
  -1   9   8     1556.53     1642.94    172.46 o 
   1   9   8     6577.03     6913.22    281.95 o 
   3   9   8      413.44      524.33    156.02 o 
   5   9   8       62.37       97.13    146.03 o 
   7   9   8     1463.65     1469.09    185.53 o 
   9   9   8      199.67      111.67    141.07 o 
  11   9   8      705.95      701.28    175.75 o 
  13   9   8      192.78      205.98    260.63 o 
 -14  10   8    24638.48    22183.13   1616.42 o 
 -12  10   8     8977.32     8653.26    365.75 o 
 -10  10   8    28404.02    26774.37    954.09 o 
  -8  10   8    19285.90    19274.36    756.54 o 
  -6  10   8    19723.18    20286.95    896.79 o 
  -4  10   8    12714.28    12370.52    717.67 o 
  -2  10   8    25468.82    24468.77    795.80 o 
   0  10   8     8075.80     8483.19    332.88 o 
   2  10   8    21099.36    20763.28   1352.01 o 
   4  10   8    21370.95    26218.85   3553.52 o 
   6  10   8    17299.55    17587.05   1283.12 o 
   8  10   8    14226.61    15935.56   1587.32 o 
  10  10   8    14743.45    15270.67   2377.90 o 
  12  10   8    14521.23    15331.11    906.88 o 
 -11  11   8        3.29       -7.03    212.99 o 
  -9  11   8     3063.02     2956.59    259.53 o 
  -7  11   8       34.36      -77.77    186.11 o 
  -5  11   8        4.89       40.37    187.65 o 
  -3  11   8     3862.43     3512.73    281.35 o 
  -1  11   8      122.52      112.21    185.90 o 
   1  11   8       18.22      -27.36    177.04 o 
   3  11   8      836.70      804.37    214.71 o 
   5  11   8     2007.15     2368.64    308.91 o 
   7  11   8        7.02      154.33    419.33 o 
   9  11   8        5.45      -83.92    482.21 o 
  -8  12   8    12951.89    12414.13    642.68 o 
  -6  12   8    11936.90    11480.29    549.33 o 
  -4  12   8    23160.28    22244.99    821.41 o 
  -2  12   8     8885.58     8544.35    426.01 o 
   0  12   8    20707.54    20158.86   2808.14 o 
   2  12   8    11600.85    11998.40   1626.46 o 
   4  12   8     9953.53    10584.60   2159.02 o 
   6  12   8    18485.23    20309.90   2482.91 o 
 -21   1   9    23691.63    22160.38    662.86 o 
 -19   1   9    11971.34    11336.70    443.62 o 
 -17   1   9    12766.10    12863.87    376.58 o 
 -15   1   9    11501.81    11317.33    321.50 o 
 -13   1   9    35366.63    35117.04    748.09 o 
 -11   1   9    31263.71    32183.54    665.67 o 
  -9   1   9    32232.79    33646.25    536.32 o 
  -7   1   9    15008.75    15231.69    339.36 o 
  -5   1   9    26305.12    28068.97    549.13 o 
  -3   1   9    68196.10    73624.06   1843.63 o 
  -1   1   9    24283.99    23554.55    456.39 o 
   1   1   9    37436.36    38357.89    703.91 o 
   3   1   9    42725.80    43659.40   1227.99 o 
   5   1   9    41869.65    41025.59    807.87 o 
   7   1   9    17690.63    15739.23    355.83 o 
   9   1   9    25558.90    22834.68    449.78 o 
  11   1   9    51472.11    47592.89    819.43 o 
  13   1   9    24916.38    22399.37    475.03 o 
  15   1   9    13499.07    12529.92    378.69 o 
  17   1   9    10825.97    10319.05    458.92 o 
  19   1   9     8653.28     9324.12    413.31 o 
 -22   2   9      215.81      261.40    404.68 o 
 -20   2   9      206.50      -44.71    277.20 o 
 -18   2   9        0.30       -5.17    186.02 o 
 -16   2   9       10.62       18.62    149.51 o 
 -14   2   9      503.30      668.57    136.80 o 
 -12   2   9      358.25      430.30    112.89 o 
 -10   2   9        0.25      -17.15     76.39 o 
  -8   2   9     1128.90     1107.22     90.22 o 
  -6   2   9       23.59      -15.26     55.29 o 
  -4   2   9     1162.84     1326.37     75.39 o 
  -2   2   9      952.41     1014.24     69.10 o 
   0   2   9      237.40      221.08     54.22 o 
   2   2   9     4398.13     4662.82    139.67 o 
   4   2   9       19.11       43.18     60.23 o 
   6   2   9      773.86      987.73     95.43 o 
   8   2   9     4511.35     4812.59    397.12 o 
  10   2   9      326.21      368.63    103.94 o 
  12   2   9      559.72      708.07    128.84 o 
  14   2   9     1048.09     1105.91    167.69 o 
  16   2   9      161.73       79.21    168.92 o 
  18   2   9       58.35      118.08    224.19 o 
  20   2   9       36.02      -16.48    271.43 o 
 -21   3   9     8678.59     9220.81    502.68 o 
 -19   3   9    20247.45    20321.47    597.48 o 
 -17   3   9    25976.39    24745.25    546.42 o 
 -15   3   9    23140.13    22359.46    484.36 o 
 -13   3   9    31093.84    30170.55    593.85 o 
 -11   3   9    17441.45    16751.25    336.97 o 
  -9   3   9    31165.80    30623.07    513.70 o 
  -7   3   9    33162.61    32636.64    532.06 o 
  -5   3   9    48768.46    50356.46    839.46 o 
  -3   3   9    19985.78    19597.78    341.24 o 
  -1   3   9    41197.68    45200.49    964.56 o 
   1   3   9    64407.49    65635.21   2142.66 o 
   3   3   9    20813.23    20724.58    782.02 o 
   5   3   9    43247.92    41680.40   1105.18 o 
   7   3   9    35721.62    33922.72    632.89 o 
   9   3   9    26589.57    24201.23    851.39 o 
  11   3   9     8235.26     7465.21    261.49 o 
  13   3   9    21293.17    19258.26    626.30 o 
  15   3   9    14147.69    13188.89    581.51 o 
  17   3   9    14053.12    13660.77    679.90 o 
  19   3   9    11222.50    11591.26    723.35 o 
 -20   4   9      435.24      325.04    299.32 o 
 -18   4   9      212.11      322.60    238.65 o 
 -16   4   9      118.31      108.47    187.91 o 
 -14   4   9        2.48       21.13    111.35 o 
 -12   4   9        2.98      -12.97     91.13 o 
 -10   4   9     1374.88     1242.25    106.96 o 
  -8   4   9      944.71      938.11     92.04 o 
  -6   4   9     1415.06     1367.15     96.72 o 
  -4   4   9     3211.71     3150.57    116.34 o 
  -2   4   9     1382.97     1687.63     97.90 o 
   0   4   9      105.87      213.43     76.48 o 
   2   4   9      762.46      853.96    102.83 o 
   4   4   9       24.50       70.70     69.28 o 
   6   4   9      860.59      986.42     99.05 o 
   8   4   9      116.75      134.14     93.07 o 
  10   4   9      525.57      598.70    123.94 o 
  12   4   9     1677.25     1729.40    170.09 o 
  14   4   9      241.24      261.84    154.72 o 
  16   4   9       75.42       68.98    174.90 o 
  18   4   9       18.38       25.93    209.53 o 
 -19   5   9    19287.20    19428.31    604.79 o 
 -17   5   9    16112.05    15656.23    500.56 o 
 -15   5   9    21557.40    20403.38    573.95 o 
 -13   5   9    37711.34    34195.42   1131.25 o 
 -11   5   9    31252.96    29355.39    731.44 o 
  -9   5   9    17854.96    16842.64    351.58 o 
  -7   5   9    12487.32    12760.98    273.96 o 
  -5   5   9    30413.37    29965.33    503.96 o 
  -3   5   9    42500.31    44691.38   1264.31 o 
  -1   5   9    43442.50    46402.40   1129.33 o 
   1   5   9    18518.97    18833.27    365.42 o 
   3   5   9    43384.78    41447.47   2165.95 o 
   5   5   9    22445.85    21426.63    595.60 o 
   7   5   9    16388.19    16073.90    856.70 o 
   9   5   9    34020.82    31901.75    889.11 o 
  11   5   9    18791.51    16596.20    690.65 o 
  13   5   9    19042.82    17816.47    616.85 o 
  15   5   9    11563.85    11141.32    630.12 o 
  17   5   9     8610.54     8073.38    527.61 o 
 -20   6   9       65.71        1.99    317.00 o 
 -18   6   9      103.07      141.49    260.87 o 
 -16   6   9       56.68      109.41    170.93 o 
 -14   6   9      218.66      235.19    148.75 o 
 -12   6   9      420.57      391.39    133.76 o 
 -10   6   9       55.62        9.51     92.53 o 
  -8   6   9      380.36      414.20     92.86 o 
  -6   6   9       87.01       54.98     90.31 o 
  -4   6   9     3149.22     3327.27    177.87 o 
  -2   6   9     1286.20     1443.46    116.35 o 
   0   6   9      411.05      575.85     97.87 o 
   2   6   9       40.31      155.69     79.60 o 
   4   6   9     1994.16     2013.46    197.36 o 
   6   6   9       44.18       80.37     98.37 o 
   8   6   9     1729.68     1715.85    196.06 o 
  10   6   9     1621.62     1495.96    200.10 o 
  12   6   9      152.71      139.15    143.40 o 
  14   6   9       12.54       49.81    162.59 o 
  16   6   9       40.11       60.52    197.43 o 
 -19   7   9     8078.17     8193.39    413.42 o 
 -17   7   9     9114.79     9154.67    502.44 o 
 -15   7   9    21948.51    20629.87    694.05 o 
 -13   7   9    18919.12    17724.10    728.21 o 
 -11   7   9    21733.17    20082.34    645.31 o 
  -9   7   9    21004.82    20998.46   1034.26 o 
  -7   7   9    12797.69    12882.82    434.08 o 
  -5   7   9    27917.80    28023.67    691.21 o 
  -3   7   9    19324.76    19573.43    402.95 o 
  -1   7   9    20856.79    21507.29    469.01 o 
   1   7   9    23233.20    25842.18    551.65 o 
   3   7   9    27468.05    28855.99   1332.61 o 
   5   7   9    33214.14    34199.80   1050.25 o 
   7   7   9    12612.15    12587.34    757.36 o 
   9   7   9    17458.21    18579.29   1104.54 o 
  11   7   9    20592.34    19724.27   1180.55 o 
  13   7   9    22855.73    20928.57   1435.45 o 
  15   7   9    14758.95    13814.35    965.84 o 
 -16   8   9       25.25      -30.24    201.57 o 
 -14   8   9     1335.43     1253.84    202.93 o 
 -12   8   9       93.66      119.20    162.35 o 
 -10   8   9      517.34      503.89    153.60 o 
  -8   8   9       18.66      -21.87    130.27 o 
  -6   8   9     1689.92     1964.44    167.14 o 
  -4   8   9     3171.70     3286.63    224.85 o 
  -2   8   9      999.25     1058.57    132.06 o 
   0   8   9      123.55      148.25    126.73 o 
   2   8   9     1443.08     1649.77    188.52 o 
   4   8   9     1976.14     2373.68    237.65 o 
   6   8   9      371.18      281.96    150.42 o 
   8   8   9       22.66       -4.41    140.21 o 
  10   8   9      176.81      122.34    149.26 o 
  12   8   9      283.05      230.88    176.95 o 
  14   8   9       29.38      128.17    200.90 o 
 -15   9   9    13588.24    13481.87    943.19 o 
 -13   9   9     8861.41     8687.87    430.28 o 
 -11   9   9    17849.72    15820.10    886.47 o 
  -9   9   9    31407.23    28856.80    867.99 o 
  -7   9   9    24948.28    23513.29   1208.27 o 
  -5   9   9    27151.86    26550.46    603.55 o 
  -3   9   9     5813.81     6060.85    302.37 o 
  -1   9   9    24460.11    24702.24   1061.95 o 
   1   9   9    15950.32    16146.54    891.91 o 
   3   9   9     8371.52     8823.66    858.69 o 
   5   9   9    26641.62    28507.28   2084.28 o 
   7   9   9    13669.26    15392.55   1570.70 o 
   9   9   9    25475.94    23307.60    857.61 o 
  11   9   9    14679.67    14726.87   1451.55 o 
  13   9   9    12073.24    12351.26   1325.85 o 
 -14  10   9      294.87      200.16    205.77 o 
 -12  10   9      589.61      682.85    221.88 o 
 -10  10   9      564.41      544.20    197.97 o 
  -8  10   9        2.16       70.67    172.00 o 
  -6  10   9      121.61      211.63    165.90 o 
  -4  10   9       12.02        0.91    171.33 o 
  -2  10   9      156.89      132.15    162.25 o 
   0  10   9      174.88      190.74    170.18 o 
   2  10   9      860.24      848.60    192.70 o 
   4  10   9      239.06      377.99    182.39 o 
   6  10   9     1363.29     1362.28    232.37 o 
   8  10   9       17.64      144.74    209.29 o 
  10  10   9      996.19     1235.68    277.17 o 
 -11  11   9    18318.09    16131.15    861.20 o 
  -9  11   9    20848.40    19003.47    767.48 o 
  -7  11   9     8512.72     7932.71    487.91 o 
  -5  11   9    26158.70    24077.18    941.06 o 
  -3  11   9    13194.87    12959.64   1075.00 o 
  -1  11   9    19961.60    19004.73   1343.74 o 
   1  11   9    12424.38    12790.85   1182.30 o 
   3  11   9    14522.98    15081.21   1233.08 o 
   5  11   9    10332.24    11196.31   1291.90 o 
   7  11   9    10509.73    10865.15   1146.77 o 
   9  11   9    13792.00    16559.89   2430.55 o 
  -6  12   9       17.52       -6.52    237.97 o 
  -4  12   9     2425.03     2081.61    281.86 o 
  -2  12   9       48.15      -55.23    219.39 o 
   0  12   9      268.00      177.36    233.94 o 
   2  12   9      284.96      639.65    242.72 o 
   4  12   9      442.56      404.44    256.38 o 
 -22   0  10    13335.31    13382.10    799.26 o 
 -20   0  10     7735.57     7634.76    589.55 o 
 -18   0  10    12171.60    12182.98    635.04 o 
 -16   0  10    14636.89    14191.99    625.94 o 
 -14   0  10     6896.03     7343.72    332.89 o 
 -12   0  10    18359.10    18294.94    505.96 o 
 -10   0  10    35818.79    36241.90    825.88 o 
  -8   0  10    91945.15    98962.67   1977.61 o 
  -6   0  10    45950.27    46331.21   2250.84 o 
  -4   0  10    33544.94    37138.59   2247.20 o 
  -2   0  10    56899.69    58871.94   1491.55 o 
   0   0  10    50267.09    50787.26   1299.12 o 
   2   0  10    29898.01    30274.69   1154.86 o 
   4   0  10    46650.04    46892.23   1854.32 o 
   6   0  10    23719.30    21563.18   1081.25 o 
   8   0  10    44640.75    42582.57   1036.46 o 
  10   0  10     9749.98     9831.11    397.90 o 
  12   0  10     3338.88     3223.17    277.30 o 
  14   0  10    22718.59    21032.44    762.41 o 
  16   0  10    13847.88    13942.49    651.19 o 
  18   0  10     9987.49    11282.37    630.03 o 
 -21   1  10      110.38       24.65    300.21 o 
 -19   1  10      360.82      270.99    249.18 o 
 -17   1  10      128.90       79.53    196.08 o 
 -15   1  10     1080.68     1231.77    168.55 o 
 -13   1  10     3462.10     3399.02    194.35 o 
 -11   1  10     1000.79     1088.50    113.03 o 
  -9   1  10      372.34      465.37     87.41 o 
  -7   1  10      579.11      677.67     84.23 o 
  -5   1  10       99.97       95.25     66.08 o 
  -3   1  10     3097.35     3156.78    140.03 o 
  -1   1  10       83.53      121.08     60.67 o 
   1   1  10      600.50      637.68     90.60 o 
   3   1  10      920.79     1084.72    103.73 o 
   5   1  10      645.88      765.41     94.53 o 
   7   1  10     3159.17     3037.33    156.58 o 
   9   1  10      832.85      937.15    124.67 o 
  11   1  10     3187.30     3182.38    188.35 o 
  13   1  10       96.16       90.55    133.25 o 
  15   1  10      134.34       83.73    170.59 o 
  17   1  10       13.69      -15.35    218.89 o 
  19   1  10        3.80      133.03    273.54 o 
 -20   2  10    11822.50    12109.17    611.11 o 
 -18   2  10    13805.69    13736.27    419.15 o 
 -16   2  10    21620.39    21298.60    487.90 o 
 -14   2  10    15043.33    15379.11    381.31 o 
 -12   2  10    17021.55    17278.57    388.76 o 
 -10   2  10    21360.29    21541.38    436.58 o 
  -8   2  10    34626.93    36689.89    801.90 o 
  -6   2  10    60233.16    61460.52   1078.66 o 
  -4   2  10    23650.15    24556.94    598.87 o 
  -2   2  10    41204.47    44801.88   1338.23 o 
   0   2  10    45833.91    46079.63    842.35 o 
   2   2  10    37013.83    36100.89   1343.09 o 
   4   2  10    40487.08    42277.52   1221.72 o 
   6   2  10    20864.54    20049.30    423.84 o 
   8   2  10    33685.22    31235.62    821.12 o 
  10   2  10     5307.07     5027.11    213.25 o 
  12   2  10    33610.70    30085.02    642.19 o 
  14   2  10     4460.11     5088.69    264.45 o 
  16   2  10    15900.41    14351.50    545.92 o 
  18   2  10    11898.61    12508.24    767.64 o 
 -21   3  10      781.90      549.65    409.77 o 
 -19   3  10     1031.16      892.52    288.45 o 
 -17   3  10      158.58      161.71    189.40 o 
 -15   3  10        2.92        7.49    150.99 o 
 -13   3  10     1322.75     1384.12    152.04 o 
 -11   3  10       16.16       -4.81    102.91 o 
  -9   3  10      108.75       56.83     88.70 o 
  -7   3  10     2768.42     2678.69    128.84 o 
  -5   3  10      299.89      281.69     66.45 o 
  -3   3  10       30.01       33.18     59.45 o 
  -1   3  10     5025.34     5284.77    153.26 o 
   1   3  10     2058.97     2358.91    197.71 o 
   3   3  10       47.47       81.58     70.23 o 
   5   3  10        1.26      -13.70     73.39 o 
   7   3  10      372.60      462.66    100.98 o 
   9   3  10      208.07      123.05    104.10 o 
  11   3  10      423.89      395.86    136.48 o 
  13   3  10     1108.06     1008.39    173.21 o 
  15   3  10      128.13      183.98    173.66 o 
  17   3  10      110.86      216.30    209.33 o 
 -20   4  10    13941.22    13745.54    555.52 o 
 -18   4  10    11320.97    11417.22    465.27 o 
 -16   4  10    26712.19    25321.93    633.19 o 
 -14   4  10    16980.23    16383.18    400.79 o 
 -12   4  10    22204.14    21305.74    452.70 o 
 -10   4  10    12936.55    12942.88    288.47 o 
  -8   4  10    16045.06    15547.67    355.23 o 
  -6   4  10    38890.08    39201.03    632.45 o 
  -4   4  10    31758.23    32172.51    567.73 o 
  -2   4  10    48277.50    51563.76   1308.64 o 
   0   4  10    15597.08    15462.46    352.74 o 
   2   4  10    35605.45    37799.42   1082.75 o 
   4   4  10    21097.28    21827.11    907.57 o 
   6   4  10    24796.44    23120.26   1214.61 o 
   8   4  10    33316.55    30336.57    956.47 o 
  10   4  10    23580.76    21015.78    946.92 o 
  12   4  10    18225.02    15490.74    887.05 o 
  14   4  10     6523.24     6812.54    335.78 o 
  16   4  10    13256.00    12253.24    680.94 o 
  18   4  10     7315.59     7157.55    384.13 o 
 -19   5  10      273.88      145.48    288.40 o 
 -17   5  10     1115.18     1237.80    261.32 o 
 -15   5  10      539.86      632.09    209.65 o 
 -13   5  10     2152.73     2123.52    176.56 o 
 -11   5  10     1751.68     1782.23    136.02 o 
  -9   5  10      180.06      128.98     89.80 o 
  -7   5  10     1237.49     1378.21    111.63 o 
  -5   5  10       51.18       48.69     76.02 o 
  -3   5  10     1555.04     1651.65    120.28 o 
  -1   5  10       12.92       17.41     83.06 o 
   1   5  10       89.65      244.43     80.98 o 
   3   5  10      136.60      103.98     81.93 o 
   5   5  10      637.23      618.48     97.39 o 
   7   5  10     1030.58      994.63    129.17 o 
   9   5  10     1733.83     1711.29    157.95 o 
  11   5  10      124.03       51.67    137.40 o 
  13   5  10       47.34      102.13    158.57 o 
  15   5  10        8.23       -7.81    186.15 o 
  17   5  10      689.90      994.05    240.98 o 
 -18   6  10    15652.80    14950.45    539.81 o 
 -16   6  10    15184.33    14888.41    494.05 o 
 -14   6  10    20496.80    19178.77    566.22 o 
 -12   6  10    18623.08    17823.41    528.56 o 
 -10   6  10    26134.11    24600.69    538.62 o 
  -8   6  10    35006.57    32567.28    565.18 o 
  -6   6  10     8172.80     8499.52    295.26 o 
  -4   6  10    39574.88    42578.02   1134.17 o 
  -2   6  10    21772.70    22678.65    646.01 o 
   0   6  10    35223.88    37901.71    956.93 o 
   2   6  10    25555.41    26960.28    895.19 o 
   4   6  10    20587.49    18979.80   1488.71 o 
   6   6  10    23399.46    22274.32   1316.39 o 
   8   6  10    33807.97    30022.85   1721.28 o 
  10   6  10    13979.28    13183.63    671.99 o 
  12   6  10     8654.45     8520.45    501.24 o 
  14   6  10    13799.26    13034.08   1028.45 o 
  16   6  10     7857.02     8151.07    436.63 o 
 -17   7  10        4.50      108.16    264.22 o 
 -15   7  10     1065.73      676.78    200.05 o 
 -13   7  10       86.76      127.09    159.72 o 
 -11   7  10      587.44      465.11    148.60 o 
  -9   7  10      275.06      341.68    134.07 o 
  -7   7  10      351.30      350.75    123.14 o 
  -5   7  10      125.22      170.82    112.02 o 
  -3   7  10     3133.54     3015.50    173.10 o 
  -1   7  10      428.36      468.21    113.52 o 
   1   7  10      552.17      675.55    119.04 o 
   3   7  10      523.84      411.13    143.64 o 
   5   7  10     2407.11     2348.58    433.33 o 
   7   7  10     9361.51     8754.07    898.64 o 
   9   7  10     2270.17     2227.60    342.97 o 
  11   7  10      839.57      847.72    187.83 o 
  13   7  10      174.50      204.62    186.86 o 
  15   7  10       78.86       32.54    209.62 o 
 -16   8  10    13966.39    12799.32    770.68 o 
 -14   8  10    11469.88    10834.97    378.19 o 
 -12   8  10    19694.61    18256.54    823.66 o 
 -10   8  10    16748.04    15959.60    424.08 o 
  -8   8  10    28000.40    26608.97    572.86 o 
  -6   8  10    33899.35    34295.22    993.19 o 
  -4   8  10     6772.82     7028.26    274.13 o 
  -2   8  10    23173.61    24560.33    788.78 o 
   0   8  10    28679.01    28211.70    660.08 o 
   2   8  10    19464.31    20419.30   1005.48 o 
   4   8  10    21827.15    23642.61   1232.61 o 
   6   8  10    24648.96    25275.85    750.27 o 
   8   8  10     7810.95     8631.75    741.72 o 
  10   8  10    13153.45    14866.29   1662.28 o 
  12   8  10    15035.22    13877.35    954.54 o 
  14   8  10     7914.64     8003.26    586.52 o 
 -15   9  10      598.73      686.93    232.70 o 
 -13   9  10      160.25      221.27    194.77 o 
 -11   9  10      321.44      220.15    184.52 o 
  -9   9  10      138.34       87.12    167.50 o 
  -7   9  10        6.64       18.15    156.62 o 
  -5   9  10     1059.43     1172.39    171.04 o 
  -3   9  10     2985.98     3055.17    243.86 o 
  -1   9  10      875.87     1028.20    181.66 o 
   1   9  10     7161.99     6945.27    495.66 o 
   3   9  10       26.47       68.10    163.97 o 
   5   9  10      619.64      800.59    201.22 o 
   7   9  10      446.40      622.83    209.00 o 
   9   9  10        5.61      -11.86    196.92 o 
  11   9  10       44.97       -6.14    216.10 o 
 -12  10  10    12000.84    11414.51    418.86 o 
 -10  10  10    14453.84    13165.31    670.01 o 
  -8  10  10    12054.23    11251.67    385.83 o 
  -6  10  10    27847.34    26782.25   1280.97 o 
  -4  10  10    16262.10    14955.41    487.85 o 
  -2  10  10    21627.13    21822.22   1130.08 o 
   0  10  10     4138.88     4687.60    626.58 o 
   2  10  10    14585.64    15700.67   1250.70 o 
   4  10  10    16151.23    17877.69   1354.11 o 
   6  10  10    10161.20    11236.98    790.16 o 
   8  10  10    17462.73    18175.53   1536.84 o 
  10  10  10    10576.91    11885.98   1092.89 o 
  -9  11  10      211.46       63.05    218.72 o 
  -7  11  10        6.21       56.48    227.76 o 
  -5  11  10       63.46      121.71    216.05 o 
  -3  11  10      698.58      695.07    224.75 o 
  -1  11  10      271.35      380.92    219.83 o 
   1  11  10       15.35      -66.18    214.06 o 
   3  11  10      888.64      808.94    236.29 o 
   5  11  10       65.91       75.69    226.88 o 
   7  11  10       16.94       49.46    247.71 o 
 -21   1  11    10748.83     9368.61    501.28 o 
 -19   1  11    11916.07    11505.76    475.78 o 
 -17   1  11    15230.57    15128.18    491.41 o 
 -15   1  11     7816.64     8171.88    302.01 o 
 -13   1  11    60500.65    57588.46    986.14 o 
 -11   1  11     8834.93     9361.64    273.47 o 
  -9   1  11    38176.21    38572.87    925.69 o 
  -7   1  11    24548.34    25102.02    639.06 o 
  -5   1  11    33129.97    35719.74   1245.89 o 
  -3   1  11    37707.49    40722.68   2057.57 o 
  -1   1  11    18980.42    20495.90   1077.99 o 
   1   1  11    42532.02    42174.82    906.38 o 
   3   1  11    23648.52    23457.96    555.66 o 
   5   1  11    20059.27    19831.68    423.33 o 
   7   1  11    16942.12    16232.94    492.88 o 
   9   1  11     5001.30     5204.89    219.04 o 
  11   1  11    19553.21    18310.64    424.15 o 
  13   1  11    18930.77    17989.67    441.22 o 
  15   1  11    21133.22    20435.22    822.42 o 
  17   1  11    14510.61    13989.74    462.49 o 
 -20   2  11      249.66      102.86    303.72 o 
 -18   2  11        3.96     -166.98    234.59 o 
 -16   2  11        1.51      -30.64    174.02 o 
 -14   2  11     2174.33     1993.96    186.84 o 
 -12   2  11     2335.88     2299.58    171.18 o 
 -10   2  11     5364.87     4956.66    203.12 o 
  -8   2  11     3199.97     3005.43    188.54 o 
  -6   2  11     1208.96     1342.16    114.64 o 
  -4   2  11     1674.72     1832.24    106.13 o 
  -2   2  11      347.70      281.17     68.37 o 
   0   2  11     1825.98     1780.30    189.64 o 
   2   2  11     3071.98     3624.13    340.23 o 
   4   2  11     1773.65     1996.93    169.02 o 
   6   2  11      519.57      665.30    106.67 o 
   8   2  11      594.94      615.13    124.92 o 
  10   2  11      294.51      301.37    129.53 o 
  12   2  11       33.00       17.05    151.04 o 
  14   2  11      189.60      284.75    178.02 o 
  16   2  11      124.19      122.79    208.45 o 
  18   2  11      458.38      586.91    273.97 o 
 -19   3  11    14088.47    13734.62    527.41 o 
 -17   3  11    13605.77    13545.72    412.50 o 
 -15   3  11    10234.91    10627.19    341.37 o 
 -13   3  11    19312.56    19157.06    437.41 o 
 -11   3  11    42999.86    40962.06    737.50 o 
  -9   3  11    37578.64    35989.71    652.99 o 
  -7   3  11    17388.67    17495.76    513.40 o 
  -5   3  11    29683.28    31138.70   1067.09 o 
  -3   3  11    52012.34    54553.32   1408.45 o 
  -1   3  11    24262.24    25635.67    734.17 o 
   1   3  11    16816.21    18725.92    881.25 o 
   3   3  11    29631.41    29951.03    709.65 o 
   5   3  11    20022.04    19760.10    463.83 o 
   7   3  11    23355.95    22119.18    617.54 o 
   9   3  11    22964.87    20511.22    648.32 o 
  11   3  11    33799.93    30616.65   1284.59 o 
  13   3  11     8334.39     7920.43    319.06 o 
  15   3  11     8071.84     8048.50    347.11 o 
  17   3  11     6467.28     6648.27    356.43 o 
 -20   4  11      332.45      199.97    329.89 o 
 -18   4  11      213.16      442.61    271.32 o 
 -16   4  11      148.97      163.30    191.81 o 
 -14   4  11       45.50       45.67    150.85 o 
 -12   4  11      525.97      538.24    140.77 o 
 -10   4  11        2.06        9.73    106.88 o 
  -8   4  11     1613.92     1712.86    135.79 o 
  -6   4  11      225.02      304.94     87.12 o 
  -4   4  11     2816.56     2812.59    132.66 o 
  -2   4  11      344.92      404.25     87.83 o 
   0   4  11        0.78       35.48     77.61 o 
   2   4  11     3326.72     3341.84    270.84 o 
   4   4  11       56.35       39.55     88.28 o 
   6   4  11      349.89      584.51    121.51 o 
   8   4  11      201.60      190.61    128.14 o 
  10   4  11     2274.27     2164.45    189.86 o 
  12   4  11     1002.08      912.55    182.29 o 
  14   4  11        7.79      -15.09    184.28 o 
  16   4  11       50.14       88.91    217.38 o 
 -19   5  11    10773.99    10528.13    501.57 o 
 -17   5  11    23464.09    21610.99    620.36 o 
 -15   5  11    18874.62    18124.46    527.29 o 
 -13   5  11    24872.64    23304.93    509.90 o 
 -11   5  11    15442.95    14654.39    365.33 o 
  -9   5  11    20794.98    20068.61    424.55 o 
  -7   5  11    20189.07    19337.69    381.08 o 
  -5   5  11    20867.93    19958.67    516.81 o 
  -3   5  11    18243.43    18788.12    441.75 o 
  -1   5  11    31293.39    34073.71    845.65 o 
   1   5  11    32175.38    35823.61   1061.38 o 
   3   5  11    23044.26    23788.64    784.12 o 
   5   5  11    23705.71    21550.18   1251.54 o 
   7   5  11    18677.39    17509.18   1449.22 o 
   9   5  11    12995.69    11612.23   1074.77 o 
  11   5  11    21934.50    18643.59   1166.65 o 
  13   5  11    12856.35    12871.97    800.98 o 
  15   5  11    11726.26    12039.35    607.69 o 
 -18   6  11      276.23      325.20    289.69 o 
 -16   6  11      344.50      544.90    254.10 o 
 -14   6  11       36.63       85.88    207.77 o 
 -12   6  11       20.93       59.18    174.84 o 
 -10   6  11      212.07      232.93    117.77 o 
  -8   6  11        5.89       23.87     96.31 o 
  -6   6  11        1.79      -52.54    108.16 o 
  -4   6  11      117.20      155.34    105.32 o 
  -2   6  11      395.74      374.68    111.64 o 
   0   6  11      275.61      439.96    110.68 o 
   2   6  11       87.41      109.20    106.42 o 
   4   6  11      555.55      466.27    134.14 o 
   6   6  11      742.14      570.42    142.74 o 
   8   6  11      439.12      368.30    151.63 o 
  10   6  11     1249.73     1302.39    199.09 o 
  12   6  11       39.84       48.95    184.28 o 
  14   6  11      164.52      144.66    200.13 o 
 -17   7  11     9230.49     9308.53    465.66 o 
 -15   7  11    11304.59    10467.37    440.49 o 
 -13   7  11    25830.84    23153.60    845.99 o 
 -11   7  11    20371.48    18730.95    505.23 o 
  -9   7  11    21443.68    21255.42   1243.59 o 
  -7   7  11    18605.52    19155.21    711.93 o 
  -5   7  11    12096.63    11916.00    450.58 o 
  -3   7  11    18479.51    19702.33    628.66 o 
  -1   7  11     6964.29     7711.41    278.60 o 
   1   7  11    19792.33    20340.51    857.52 o 
   3   7  11    22516.82    24461.74   1317.95 o 
   5   7  11    17851.57    19086.06   1535.23 o 
   7   7  11    20308.65    20816.74   1483.96 o 
   9   7  11    14981.25    16067.39   1362.63 o 
  11   7  11    14802.40    13289.86    997.62 o 
  13   7  11    10044.47     9785.36    688.93 o 
 -14   8  11      458.06      330.17    247.47 o 
 -12   8  11      151.47       91.51    178.63 o 
 -10   8  11       11.47      -45.19    165.21 o 
  -8   8  11      255.77      295.69    158.15 o 
  -6   8  11      265.24      281.02    147.62 o 
  -4   8  11       36.95       83.47    136.02 o 
  -2   8  11     2209.69     2451.37    182.46 o 
   0   8  11     1312.05     1485.42    196.15 o 
   2   8  11     1605.72     1695.77    207.42 o 
   4   8  11      816.22     1014.39    194.00 o 
   6   8  11      442.31      478.26    212.60 o 
   8   8  11      110.99      175.09    193.54 o 
  10   8  11      218.20      199.76    201.94 o 
  12   8  11      286.35      309.59    226.23 o 
 -13   9  11    11451.19    11155.84    404.58 o 
 -11   9  11    21195.45    18747.28    697.39 o 
  -9   9  11     4884.84     5136.75    285.69 o 
  -7   9  11    19318.04    18856.73    619.72 o 
  -5   9  11    15930.99    15601.80    484.68 o 
  -3   9  11    18740.60    18348.45    896.80 o 
  -1   9  11    14491.49    15811.58    718.87 o 
   1   9  11    14729.68    15214.29   1080.49 o 
   3   9  11    13477.65    14488.44   1083.21 o 
   5   9  11    15766.76    16991.68    886.80 o 
   7   9  11    15836.68    16369.84   1567.13 o 
   9   9  11     6469.25     7409.14   1123.18 o 
 -10  10  11       72.90      -21.13    208.64 o 
  -8  10  11       78.47      117.84    200.19 o 
  -6  10  11      675.67      851.22    209.01 o 
  -4  10  11     4244.37     3639.19    309.68 o 
  -2  10  11        8.10       -4.69    194.54 o 
   0  10  11      301.07      310.06    207.40 o 
   2  10  11       27.57      130.59    202.52 o 
   4  10  11      670.60      775.10    229.96 o 
   6  10  11       33.29       90.06    226.76 o 
   8  10  11      133.12       59.92    243.20 o 
  -5  11  11     8286.39     8072.50    643.30 o 
  -3  11  11    18168.63    18527.24   2317.24 o 
  -1  11  11    14204.02    14516.17   1180.14 o 
   1  11  11    15756.56    16699.73   1429.40 o 
   3  11  11    12300.04    15373.07   3175.02 o 
 -20   0  12     5849.97     6383.85    844.55 o 
 -18   0  12     9478.14     8821.07    646.09 o 
 -16   0  12     8998.34     9116.18    561.26 o 
 -14   0  12    26193.75    26095.83    903.01 o 
 -12   0  12      891.39     1663.98    278.53 o 
 -10   0  12    64286.87    67568.28   4515.91 o 
  -8   0  12    15351.15    15853.50    682.17 o 
  -6   0  12    35225.05    36542.21   1401.03 o 
  -4   0  12    34590.91    36801.55   3376.43 o 
  -2   0  12    23422.04    23894.09   1610.29 o 
   0   0  12    26420.20    27543.91   1098.00 o 
   4   0  12    18420.03    18074.96    612.83 o 
   6   0  12    24002.92    22326.60   1192.31 o 
   8   0  12    27059.66    25640.29    728.36 o 
  10   0  12    14940.60    15201.30    549.15 o 
  12   0  12    12109.83    11990.25    515.83 o 
  14   0  12     8406.97     8075.59    476.39 o 
  16   0  12    15506.54    15775.32    747.83 o 
 -19   1  12      113.25      -27.57    275.62 o 
 -17   1  12      376.15      485.09    243.32 o 
 -15   1  12       32.50       33.71    196.08 o 
 -13   1  12      593.46      731.10    161.08 o 
 -11   1  12     9838.91     9229.71    347.90 o 
  -9   1  12     4410.06     4512.69    287.29 o 
  -7   1  12      388.86      459.15     96.15 o 
  -5   1  12       72.37       35.71     78.50 o 
  -3   1  12      839.09      882.67     92.40 o 
  -1   1  12       91.48      119.47     75.71 o 
   1   1  12      727.56      938.80     92.75 o 
   3   1  12      154.57      174.32     87.32 o 
   5   1  12       49.48      105.10    104.93 o 
   7   1  12     1807.53     1817.89    156.01 o 
   9   1  12     5122.28     5131.58    232.29 o 
  11   1  12      226.77      266.86    153.43 o 
  13   1  12      365.19      304.27    188.04 o 
  15   1  12      330.61      633.89    224.75 o 
  17   1  12      266.04      367.41    354.76 o 
 -18   2  12    20026.83    17882.54    574.48 o 
 -16   2  12    13038.43    13061.72    403.81 o 
 -14   2  12    17869.32    17167.33    430.99 o 
 -12   2  12    19483.07    19105.75    437.82 o 
 -10   2  12     5295.11     5763.22    278.73 o 
  -8   2  12    28130.33    28860.63    958.69 o 
  -6   2  12    26976.66    27168.45    910.32 o 
  -4   2  12    34855.98    36228.66   1536.29 o 
  -2   2  12    36773.40    40049.20   1799.01 o 
   0   2  12    49258.29    58538.58   3331.45 o 
   2   2  12    11942.41    13348.52    701.34 o 
   4   2  12    13779.99    14205.00    420.57 o 
   6   2  12    24361.74    23912.21    544.11 o 
   8   2  12    17194.51    16509.77    579.36 o 
  10   2  12    22512.95    22026.45    512.41 o 
  12   2  12    12248.84    11406.39    388.46 o 
  14   2  12    12050.71    10989.30    398.66 o 
  16   2  12    15640.44    15279.28    489.04 o 
 -19   3  12      368.82      377.74    369.71 o 
 -17   3  12      460.23      435.30    223.38 o 
 -15   3  12       64.52      -24.86    177.74 o 
 -13   3  12       14.34      -12.07    149.50 o 
 -11   3  12     1730.48     1682.56    162.72 o 
  -9   3  12        5.48       33.08    112.61 o 
  -7   3  12      694.52      751.93    116.44 o 
  -5   3  12      282.02      332.74    100.74 o 
  -3   3  12     2143.22     2229.21    125.88 o 
  -1   3  12      322.65      428.71     90.92 o 
   1   3  12      533.06      636.83     97.08 o 
   3   3  12     1383.50     1631.26    160.11 o 
   5   3  12       71.68       42.14    106.47 o 
   7   3  12     2052.64     2112.52    192.81 o 
   9   3  12     1385.29     1220.39    188.25 o 
  11   3  12     1420.56     1393.53    196.86 o 
  13   3  12      157.85      140.40    187.62 o 
  15   3  12      123.44       75.07    218.71 o 
 -18   4  12    12857.66    11882.65    501.35 o 
 -16   4  12    16204.51    14824.22    434.90 o 
 -14   4  12    20151.56    18668.77    483.13 o 
 -12   4  12    10342.51    10083.00    313.06 o 
 -10   4  12    24976.70    23795.71    499.78 o 
  -8   4  12    24980.43    24236.13    570.74 o 
  -6   4  12    23539.67    23548.71    818.98 o 
  -4   4  12    17523.79    18318.57    771.70 o 
  -2   4  12    18401.24    20056.02    650.17 o 
   0   4  12    14169.86    15078.40    550.98 o 
   2   4  12    24428.06    26400.06    747.82 o 
   4   4  12    19886.68    21617.41   1002.48 o 
   6   4  12    32728.95    31809.47    762.80 o 
   8   4  12    17040.55    15508.25    570.71 o 
  10   4  12    16256.33    15148.79   1205.00 o 
  12   4  12    11461.89    10612.99    595.49 o 
  14   4  12    10072.23    10125.32    391.52 o 
 -17   5  12      143.03      220.37    274.78 o 
 -15   5  12       99.95       58.43    231.32 o 
 -13   5  12      775.31      825.62    176.66 o 
 -11   5  12      115.24      121.07    140.66 o 
  -9   5  12      582.49      651.05    140.19 o 
  -7   5  12       79.45       86.02    110.72 o 
  -5   5  12      442.02      454.28    117.52 o 
  -3   5  12       18.98       92.92    107.48 o 
  -1   5  12     1357.75     1577.90    136.92 o 
   1   5  12      862.95     1002.10    127.86 o 
   3   5  12      127.31      192.60    116.78 o 
   5   5  12        0.06      -32.57    110.06 o 
   7   5  12     1825.43     1782.97    271.52 o 
   9   5  12      626.53      655.79    180.33 o 
  11   5  12      141.56      232.40    189.14 o 
  13   5  12      422.14      415.15    222.27 o 
  15   5  12      244.45      316.29    249.72 o 
 -16   6  12     9515.32     9069.71    435.98 o 
 -14   6  12    17508.82    16261.91    510.10 o 
 -12   6  12     6148.58     6292.72    276.77 o 
 -10   6  12    25716.30    23916.70    514.95 o 
  -8   6  12    22406.77    21728.08    540.24 o 
  -6   6  12    18337.90    19333.12    710.97 o 
  -4   6  12    14677.76    16173.71    642.49 o 
  -2   6  12    11423.74    11704.78    309.52 o 
   0   6  12    21045.44    22654.31    557.03 o 
   2   6  12    17059.16    18137.21    611.48 o 
   4   6  12    45772.54    46290.05   1363.24 o 
   6   6  12    13280.90    14335.80   1170.13 o 
   8   6  12    25706.29    22946.61   1522.43 o 
  10   6  12    14130.99    12506.75   1127.65 o 
  12   6  12     7688.92     7296.66    363.99 o 
  14   6  12     7926.35     7932.93    397.04 o 
 -15   7  12      513.43      598.72    269.21 o 
 -13   7  12     1207.26     1126.00    248.62 o 
 -11   7  12     3521.41     3133.70    265.85 o 
  -9   7  12      211.17      411.75    179.38 o 
  -7   7  12     1301.68     1367.90    170.11 o 
  -5   7  12       23.25       42.33    132.05 o 
  -3   7  12     1329.67     1066.45    153.09 o 
  -1   7  12      423.25      362.91    140.31 o 
   1   7  12     1051.65     1192.43    188.04 o 
   3   7  12      242.97      208.23    169.82 o 
   5   7  12     2549.56     2423.95    241.01 o 
   7   7  12      299.87      294.33    197.94 o 
   9   7  12       52.13       -8.50    190.73 o 
  11   7  12      695.05      420.52    218.54 o 
 -14   8  12    14161.01    12993.88    498.87 o 
 -12   8  12    11496.11    10810.38    436.18 o 
 -10   8  12     9965.31     9888.05    438.01 o 
  -8   8  12     4843.14     5796.68    471.99 o 
  -6   8  12    16239.08    15908.20    513.66 o 
  -4   8  12    20774.33    21448.52    694.71 o 
  -2   8  12    18407.73    19296.72    651.42 o 
   0   8  12    43172.93    44168.63   2151.48 o 
   2   8  12    10968.17    11301.36    897.55 o 
   4   8  12    11369.95    13111.46   1164.50 o 
   6   8  12    17341.93    18985.72   1173.72 o 
   8   8  12    14681.81    16440.08   2240.73 o 
  10   8  12    14836.80    14731.99   1053.48 o 
 -11   9  12      154.81      149.53    210.51 o 
  -9   9  12      319.05      367.83    204.14 o 
  -7   9  12     4781.41     4208.33    270.88 o 
  -5   9  12     1000.04     1023.48    192.19 o 
  -3   9  12     2416.10     2674.04    253.01 o 
  -1   9  12       17.19      -42.65    190.05 o 
   1   9  12      976.45      994.00    216.79 o 
   3   9  12     1618.09     2041.09    321.53 o 
   5   9  12      205.67      233.61    217.35 o 
   7   9  12      605.46      554.87    242.99 o 
  -8  10  12    10499.41    10039.16    534.73 o 
  -6  10  12     7196.50     7059.32    707.25 o 
  -4  10  12    19304.15    18834.00   1250.23 o 
  -2  10  12    10726.11    10686.36   1003.16 o 
   0  10  12    14218.19    14167.13   1068.23 o 
   2  10  12    12970.51    13630.29   1346.76 o 
   4  10  12    13846.62    14798.64   1433.16 o 
 -19   1  13    14186.21    13001.97    537.85 o 
 -17   1  13     8737.07     8717.14    424.79 o 
 -15   1  13    12524.34    11999.31    446.84 o 
 -13   1  13    17917.45    16798.04    493.30 o 
 -11   1  13    35062.20    33252.95    660.77 o 
  -9   1  13    25397.91    25437.61    713.04 o 
  -7   1  13    14999.33    14721.08    611.94 o 
  -5   1  13    37834.60    40206.24   2125.59 o 
  -3   1  13    31006.45    32061.77   2444.78 o 
  -1   1  13    24856.11    25889.79   1346.82 o 
   1   1  13    15601.21    19175.70   1440.23 o 
   3   1  13    26552.10    27178.30    646.63 o 
   5   1  13    11751.52    12472.62    359.98 o 
   7   1  13     6329.03     6535.85    275.71 o 
   9   1  13    11701.24    12123.90    383.85 o 
  11   1  13    14702.96    13985.11    399.75 o 
  13   1  13    13156.16    13722.07    453.55 o 
  15   1  13    10438.58    10200.39    419.87 o 
 -18   2  13       10.06      -54.07    274.39 o 
 -16   2  13      821.33      706.58    251.92 o 
 -14   2  13      156.99      188.51    177.90 o 
 -12   2  13       12.90      -41.42    150.96 o 
 -10   2  13     1320.96     1510.31    165.09 o 
  -8   2  13     1937.30     1992.47    158.90 o 
  -6   2  13        0.36       57.59    104.60 o 
  -4   2  13        4.91       22.12     88.58 o 
  -2   2  13      492.50      531.31     96.98 o 
   0   2  13      804.81     1041.96    117.25 o 
   2   2  13      267.13      300.71    106.62 o 
   4   2  13     3918.37     3746.51    249.89 o 
   6   2  13      509.16      602.70    147.37 o 
   8   2  13        0.46       72.10    146.10 o 
  10   2  13      173.17      146.57    165.78 o 
  12   2  13     1080.68     1094.48    233.64 o 
  14   2  13        0.00       36.13    224.89 o 
 -17   3  13     6891.21     7091.32    357.14 o 
 -15   3  13    18917.34    17643.43    468.94 o 
 -13   3  13    15905.71    14965.74    404.06 o 
 -11   3  13    21239.40    20051.28    461.34 o 
  -9   3  13    15111.93    15126.04    413.43 o 
  -7   3  13    37566.77    37255.99    994.14 o 
  -5   3  13    18520.83    19304.39    810.82 o 
  -3   3  13    11203.50    12522.95    739.93 o 
  -1   3  13    33556.76    38725.91   1435.25 o 
   1   3  13    18122.20    19284.63    816.38 o 
   3   3  13    23673.98    24894.62    548.87 o 
   5   3  13    15533.18    16096.40    433.48 o 
   7   3  13    25412.82    25660.75    603.38 o 
   9   3  13     7111.67     7510.87    404.30 o 
  11   3  13    14780.86    13939.17   1009.97 o 
  13   3  13    10817.76    10522.85    441.42 o 
 -16   4  13     1003.41      634.92    231.30 o 
 -14   4  13       72.48       69.99    184.73 o 
 -12   4  13        1.45       69.05    157.92 o 
 -10   4  13      140.26      234.48    144.04 o 
  -8   4  13      545.46      525.29    135.78 o 
  -6   4  13      254.28      264.66    118.11 o 
  -4   4  13       41.68       51.34    107.05 o 
  -2   4  13      112.45      233.39    119.69 o 
   0   4  13        6.11      -31.51    110.94 o 
   2   4  13      310.19      357.43    116.45 o 
   4   4  13     1420.81     1550.94    160.08 o 
   6   4  13      725.12      638.69    178.43 o 
   8   4  13     1857.89     1693.01    207.41 o 
  10   4  13       19.75       71.96    183.15 o 
  12   4  13        2.02       27.39    206.51 o 
  14   4  13        2.66       53.79    238.67 o 
 -15   5  13     9930.24     9196.75    423.92 o 
 -13   5  13    16831.49    15374.01    424.97 o 
 -11   5  13    21492.48    20131.63    499.51 o 
  -9   5  13    25553.31    24003.99    681.68 o 
  -7   5  13    15549.53    15121.40    375.86 o 
  -5   5  13    13770.64    14449.84    465.41 o 
  -3   5  13    25925.88    27183.57    864.98 o 
  -1   5  13    10871.51    12090.08    417.52 o 
   1   5  13    18829.14    20412.74    589.84 o 
   3   5  13    23295.77    25278.81    778.70 o 
   5   5  13    17928.46    18289.32   1373.16 o 
   7   5  13    20337.25    16509.55   1809.80 o 
   9   5  13    11081.88     9820.26    881.68 o 
  11   5  13    11252.89    10663.61   1072.37 o 
  13   5  13     9608.03     9794.91    679.94 o 
 -14   6  13      371.17      531.24    250.17 o 
 -12   6  13       19.03       57.98    184.21 o 
 -10   6  13        4.67       81.10    157.52 o 
  -8   6  13      840.77      927.89    185.04 o 
  -6   6  13      372.70      325.06    160.24 o 
  -4   6  13      198.40      226.75    152.24 o 
  -2   6  13        7.77       12.08    132.79 o 
   0   6  13     1039.01     1241.28    156.45 o 
   2   6  13        3.38       31.76    135.35 o 
   4   6  13      341.23      426.64    188.48 o 
   6   6  13      268.00      338.37    203.31 o 
   8   6  13        9.50     -140.58    181.49 o 
  10   6  13       47.27       16.07    200.02 o 
  12   6  13       14.20        2.21    228.76 o 
 -13   7  13    14108.80    13043.52    483.12 o 
 -11   7  13    15399.41    14408.15    479.11 o 
  -9   7  13    10530.78    10558.10    574.51 o 
  -7   7  13    15598.87    16378.26    583.44 o 
  -5   7  13    20208.35    20193.69    722.15 o 
  -3   7  13    17110.40    17846.88    768.11 o 
  -1   7  13    11711.25    12137.04    387.92 o 
   1   7  13    13477.96    14389.75    964.14 o 
   3   7  13    21169.31    22449.02   1163.11 o 
   5   7  13    17387.28    21574.97   2080.29 o 
   7   7  13     9978.44    11044.49    784.27 o 
   9   7  13     7043.10     6600.75    896.29 o 
 -12   8  13        1.01      -29.05    244.90 o 
 -10   8  13     1560.79     1433.35    258.55 o 
  -8   8  13     1490.32     1418.40    241.33 o 
  -6   8  13      555.77      583.50    184.65 o 
  -4   8  13      409.26      464.83    174.83 o 
  -2   8  13      157.01       16.76    187.97 o 
   0   8  13     1608.20     1717.21    320.93 o 
   2   8  13      169.64      190.74    200.09 o 
   4   8  13     1070.48     1013.60    236.89 o 
   6   8  13       14.36      107.48    222.73 o 
   8   8  13        1.16       30.83    240.93 o 
  -9   9  13     6298.52     6040.84    376.63 o 
  -7   9  13    18073.71    17670.44    815.81 o 
  -5   9  13     8744.08     8769.83    376.50 o 
  -3   9  13    14782.52    15219.31    650.73 o 
  -1   9  13    22946.60    23588.72   1284.82 o 
   1   9  13    12715.80    13751.67   1562.30 o 
   3   9  13    15639.41    16567.71   1519.25 o 
   5   9  13     4251.95     5282.74    661.71 o 
  -4  10  13      596.41      503.91    253.50 o 
  -2  10  13     1204.53     1031.69    262.81 o 
   0  10  13      934.62     1245.77    269.31 o 
 -16   0  14    13717.49    13071.60    707.60 o 
 -14   0  14    12642.65    11721.47    853.14 o 
 -12   0  14     1543.33     2410.85    355.42 o 
 -10   0  14    16828.26    16321.88   1982.79 o 
  -8   0  14    24576.75    23384.18    961.75 o 
  -6   0  14    16410.34    16714.49   1342.78 o 
  -4   0  14    25131.49    25820.40   2106.93 o 
  -2   0  14    22217.99    24306.45   2329.65 o 
   0   0  14    13439.05    16891.31   2917.99 o 
   2   0  14    18481.38    18942.22    666.83 o 
   4   0  14     3286.22     3275.12    307.40 o 
   6   0  14    23213.32    23804.43   1299.42 o 
   8   0  14    37732.13    37372.67   1138.58 o 
  10   0  14    13687.94    14727.83    995.01 o 
  12   0  14    12242.44    12660.11    647.60 o 
  14   0  14    10034.61    11001.43    683.22 o 
 -17   1  14      575.25      615.80    293.76 o 
 -15   1  14      757.46      438.81    251.68 o 
 -13   1  14      734.89      801.42    226.11 o 
 -11   1  14       26.92      -20.51    158.16 o 
  -9   1  14      591.84      562.93    154.02 o 
  -7   1  14      370.44      465.92    134.16 o 
  -5   1  14       13.13       -6.03    100.72 o 
  -3   1  14      349.37      475.43    107.76 o 
  -1   1  14      203.49      192.85     99.81 o 
   1   1  14     1875.07     1941.54    187.07 o 
   3   1  14     1341.05     1316.13    167.97 o 
   5   1  14       90.31       42.28    143.53 o 
   7   1  14      946.66     1326.42    194.33 o 
   9   1  14      282.44      207.37    187.13 o 
  11   1  14      283.53      338.38    208.80 o 
  13   1  14        3.40       93.47    237.67 o 
 -16   2  14    12489.93    11401.14    476.24 o 
 -14   2  14    20339.83    17880.30    546.16 o 
 -12   2  14    16639.06    15837.53    420.65 o 
 -10   2  14    12731.73    12026.87    348.13 o 
  -8   2  14    24334.86    24291.65    672.58 o 
  -6   2  14    13353.26    13484.11    582.97 o 
  -4   2  14    14783.73    15032.24    799.47 o 
  -2   2  14    17219.48    18565.94   1261.14 o 
   0   2  14    17118.25    19269.65   1316.35 o 
   2   2  14    22800.69    25259.25   1301.04 o 
   4   2  14    13116.58    12948.52    383.79 o 
   6   2  14    29194.09    30327.96    683.54 o 
   8   2  14     3515.93     3814.81    404.53 o 
  10   2  14    25496.74    25236.95    717.48 o 
  12   2  14     8650.99     8721.79    436.25 o 
 -15   3  14      520.03      399.32    223.16 o 
 -13   3  14       38.30      -47.81    183.11 o 
 -11   3  14      820.90      742.60    179.12 o 
  -9   3  14     1029.53      987.37    162.96 o 
  -7   3  14       51.51       70.06    129.38 o 
  -5   3  14     2774.98     2594.13    174.70 o 
  -3   3  14     4328.94     4243.28    439.56 o 
  -1   3  14      390.04      532.05    128.14 o 
   1   3  14      551.87      545.76    131.84 o 
   3   3  14       12.75      -14.74    125.94 o 
   5   3  14      226.55      366.41    165.32 o 
   7   3  14      920.16      755.09    187.49 o 
   9   3  14      419.31      352.99    206.43 o 
  11   3  14        2.54       86.76    213.11 o 
  13   3  14       23.71        2.41    238.33 o 
 -16   4  14     9472.28     8932.92    389.77 o 
 -14   4  14    23294.31    19802.41    506.19 o 
 -12   4  14    21942.41    18738.67    471.63 o 
 -10   4  14    11463.72    11103.37    344.42 o 
  -8   4  14    17005.87    17346.14    515.94 o 
  -6   4  14    13457.87    12781.96    432.32 o 
  -4   4  14    24716.76    29227.00   1154.16 o 
  -2   4  14    12974.28    14991.88   1102.52 o 
   0   4  14    19775.58    20991.38   1014.23 o 
   2   4  14    16402.65    18209.87    756.90 o 
   4   4  14    11781.90    12830.05    597.17 o 
   6   4  14    15003.08    15520.57    584.24 o 
   8   4  14    12260.58    11905.70   1284.28 o 
  10   4  14    13518.62    12161.89    973.71 o 
  12   4  14     7737.25     8062.46    699.66 o 
 -15   5  14       93.46       61.49    268.45 o 
 -13   5  14      825.69      851.42    214.26 o 
 -11   5  14        0.32        1.14    174.96 o 
  -9   5  14      375.50      587.13    243.99 o 
  -7   5  14       50.65       89.14    145.23 o 
  -5   5  14        7.99       25.92    157.60 o 
  -3   5  14        2.17       -1.94    144.13 o 
  -1   5  14       20.18        3.17    142.64 o 
   1   5  14      698.95      695.29    167.14 o 
   3   5  14      261.63      318.06    156.03 o 
   5   5  14      501.55      521.47    227.97 o 
   7   5  14      169.58      227.91    194.31 o 
   9   5  14      297.78      247.00    215.23 o 
  11   5  14       66.09       52.27    225.84 o 
 -12   6  14     6490.44     6813.86    322.17 o 
 -10   6  14    18466.88    17134.71    535.37 o 
  -8   6  14     7817.44     8173.18    437.47 o 
  -6   6  14    22042.04    22109.44    846.94 o 
  -4   6  14    11430.72    12260.21    769.64 o 
  -2   6  14    17623.45    18727.98   1054.18 o 
   0   6  14    16433.28    17394.03    762.59 o 
   2   6  14    14413.21    15553.70    775.15 o 
   4   6  14     5763.92     6975.14    481.06 o 
   6   6  14    20307.61    19534.99   1448.27 o 
   8   6  14    20020.36    20402.27    816.08 o 
  10   6  14     8619.88     8190.35    812.70 o 
 -11   7  14      583.10      622.66    243.22 o 
  -9   7  14      121.97      112.80    209.23 o 
  -7   7  14     2503.69     2553.58    247.71 o 
  -5   7  14      447.48      465.47    198.43 o 
  -3   7  14      138.29      259.77    190.38 o 
  -1   7  14      983.41     1044.17    202.37 o 
   1   7  14     1123.01     1236.24    232.56 o 
   3   7  14     4494.32     4655.18    354.15 o 
   5   7  14     2232.14     2300.20    283.48 o 
   7   7  14       84.10      169.22    254.99 o 
  -8   8  14    19424.98    18281.65    900.43 o 
  -6   8  14     5569.83     6746.92    365.70 o 
  -4   8  14     9479.22    10374.42    812.31 o 
  -2   8  14    18083.44    18882.81    769.81 o 
   0   8  14    12692.16    13309.14    912.34 o 
   2   8  14    13447.64    14033.74   1285.44 o 
   4   8  14    22611.21    24445.61   1311.84 o 
   6   8  14     8207.71     8792.88    589.34 o 
  -5   9  14     1006.03      999.03    296.05 o 
  -3   9  14     4330.55     4003.41    438.75 o 
  -1   9  14        1.07      -31.17    230.31 o 
   1   9  14      394.02      534.80    248.04 o 
 -15   1  15    24687.60    21351.62    636.73 o 
 -13   1  15     9589.63     9451.94    413.11 o 
 -11   1  15    15215.94    15090.13    610.47 o 
  -9   1  15    15003.26    14062.45    576.17 o 
  -7   1  15    17972.39    17860.07   1336.56 o 
  -5   1  15    25326.26    26600.50   1810.94 o 
  -3   1  15    15513.20    16371.72   1020.04 o 
  -1   1  15    13861.79    15549.25    978.08 o 
   1   1  15    17665.65    19498.21   1288.87 o 
   3   1  15    17233.16    17904.02    478.08 o 
   5   1  15    29552.73    29566.31    678.38 o 
   7   1  15    10174.94    11455.72    399.45 o 
   9   1  15     8206.27     8550.81    376.02 o 
  11   1  15     8418.68     9997.24    436.72 o 
 -14   2  15      150.36      108.76    246.21 o 
 -12   2  15      354.89      320.04    194.21 o 
 -10   2  15       10.51       23.45    165.14 o 
  -8   2  15      313.46      211.75    153.04 o 
  -6   2  15       64.49       49.71    136.03 o 
  -4   2  15      643.60      587.23    143.27 o 
  -2   2  15      185.05      245.33    119.85 o 
   0   2  15      634.74      596.04    146.29 o 
   2   2  15       32.50      -18.69    136.34 o 
   4   2  15       44.85       -1.83    168.63 o 
   6   2  15     2100.35     2456.96    281.70 o 
   8   2  15      536.97      458.21    215.17 o 
  10   2  15      351.84      311.77    254.63 o 
 -15   3  15     2725.30     4046.68    353.07 o 
 -13   3  15     8617.98     8422.51    347.24 o 
 -11   3  15    26324.09    23631.44    546.65 o 
  -9   3  15    21055.03    19384.40    499.26 o 
  -7   3  15    10044.14    10286.11    377.80 o 
  -5   3  15    14740.69    15007.68   1119.55 o 
  -3   3  15    17855.42    18609.66   1010.83 o 
  -1   3  15    12744.19    14189.12    782.93 o 
   1   3  15    19463.05    20684.23    963.99 o 
   3   3  15    13251.62    14347.50    410.10 o 
   5   3  15    13436.37    13877.67    438.87 o 
   7   3  15     9400.59     9534.81    431.21 o 
   9   3  15    14619.13    15114.35    552.68 o 
  11   3  15    10471.84    10123.14    916.44 o 
 -14   4  15        2.93        1.78    225.20 o 
 -12   4  15      660.10      566.61    209.51 o 
 -10   4  15        0.24      -90.64    177.58 o 
  -8   4  15     1425.41     1463.24    190.80 o 
  -6   4  15       44.25       75.34    148.99 o 
  -4   4  15       25.49      -18.57    158.84 o 
  -2   4  15     1336.55     1619.70    193.48 o 
   0   4  15       13.72      -49.08    157.00 o 
   2   4  15      210.37      239.25    172.32 o 
   4   4  15      110.01      169.22    165.82 o 
   6   4  15      534.80      427.34    222.30 o 
   8   4  15      699.56      797.84    243.58 o 
  10   4  15      237.17      268.73    243.35 o 
 -13   5  15    14189.24    12734.02    556.24 o 
 -11   5  15    11796.69    10725.68    508.03 o 
  -9   5  15     9692.23     9786.69    474.85 o 
  -7   5  15    13874.75    13638.58    660.54 o 
  -5   5  15    12521.66    13485.52    604.46 o 
  -3   5  15    14474.23    15189.19    717.21 o 
  -1   5  15    19220.79    19942.69   1052.47 o 
   1   5  15    17288.11    19337.51   1087.37 o 
   3   5  15    14860.89    16937.62    854.92 o 
   5   5  15    12566.73    13454.06    629.89 o 
   7   5  15     5190.37     5449.64    858.24 o 
   9   5  15     9247.13     8834.17    981.87 o 
 -10   6  15      130.92      106.91    195.70 o 
  -8   6  15       10.35       52.24    206.44 o 
  -6   6  15      206.46      418.54    200.89 o 
  -4   6  15      615.63      884.27    204.62 o 
  -2   6  15       33.03      -14.63    178.72 o 
   0   6  15       24.70       -5.16    181.58 o 
   2   6  15        5.22      -68.27    244.36 o 
   4   6  15       34.61       67.50    240.99 o 
   6   6  15      480.17      454.78    266.75 o 
  -9   7  15    15792.45    15847.98    876.18 o 
  -7   7  15    11215.43    10964.23    539.53 o 
  -5   7  15    29116.42    28750.27   1273.99 o 
  -3   7  15    12697.11    13911.96   1234.57 o 
  -1   7  15    12830.51    13490.45   1169.07 o 
   1   7  15    11193.70    13494.48   1322.62 o 
   3   7  15     8771.60     9725.74   1019.19 o 
   5   7  15    11568.50    11871.74    827.30 o 
  -4   8  15       67.87       95.57    233.65 o 
  -2   8  15      788.43      563.67    283.61 o 
   0   8  15      218.34      281.63    269.47 o 
 -14   0  16     3314.40     4159.94    502.71 o 
 -12   0  16    21322.33    18525.42    806.02 o 
 -10   0  16    11737.78    10418.63    972.22 o 
  -8   0  16     9356.12     9380.78   2225.77 o 
  -6   0  16    12981.87    12646.96    811.76 o 
  -4   0  16    11318.39    12009.18   1485.25 o 
  -2   0  16     6335.14     7408.31   1003.63 o 
   0   0  16    17295.80    17052.08    588.45 o 
   2   0  16     7096.85     7772.91    830.88 o 
   4   0  16    12169.22    12355.82    583.48 o 
   6   0  16    18416.22    18717.61    750.70 o 
   8   0  16    13409.79    14721.12    890.69 o 
  10   0  16    12433.28    12807.17    876.20 o 
 -13   1  16     2517.99     2230.00    304.68 o 
 -11   1  16       20.27      -60.82    221.10 o 
  -9   1  16      616.79      639.18    220.18 o 
  -7   1  16      581.49      509.79    171.46 o 
  -5   1  16      585.55      580.15    163.42 o 
  -3   1  16      203.72      204.23    135.97 o 
  -1   1  16        3.97      116.13    130.19 o 
   1   1  16       28.03       57.23    156.49 o 
   3   1  16      695.16      758.82    203.75 o 
   5   1  16     3263.82     3745.60    281.96 o 
   7   1  16      179.41      403.28    224.19 o 
   9   1  16       40.18      -92.85    239.47 o 
 -12   2  16     7351.39     6868.98    379.32 o 
 -10   2  16    12560.89    12271.08    454.97 o 
  -8   2  16    10462.39    10393.75    590.68 o 
  -6   2  16    13131.21    12414.84    888.00 o 
  -4   2  16     7141.21     7698.88    731.48 o 
  -2   2  16    21940.71    22672.34   1483.18 o 
   0   2  16    15926.10    17566.48    852.30 o 
   2   2  16    11610.73    12431.60    379.48 o 
   4   2  16    11260.56    11799.66    411.26 o 
   6   2  16     8258.88     8354.78    376.40 o 
   8   2  16    13320.14    14167.30    490.41 o 
 -11   3  16      120.83       -9.10    198.91 o 
  -9   3  16     1141.08     1042.58    202.63 o 
  -7   3  16      278.92      275.76    174.47 o 
  -5   3  16       36.45      141.54    155.69 o 
  -3   3  16      169.90      188.13    176.19 o 
  -1   3  16     2075.92     2292.05    301.17 o 
   1   3  16       22.03       -9.22    177.92 o 
   3   3  16     1659.16     1682.22    207.76 o 
   5   3  16      959.40     1193.87    242.48 o 
   7   3  16      319.56      342.71    256.43 o 
 -10   4  16    13301.54    12416.09    590.83 o 
  -8   4  16    16320.69    15756.37    782.79 o 
  -6   4  16    16879.85    16445.67   1104.31 o 
  -4   4  16    16874.10    17018.14   1090.61 o 
  -2   4  16    10115.45    11282.28    754.79 o 
   0   4  16    14729.53    15543.99    883.09 o 
   2   4  16    10251.45    11043.61    488.34 o 
   4   4  16    11434.56    11853.86    516.95 o 
   6   4  16     7112.78     7384.24    421.51 o 
  -9   5  16      114.56      219.39    201.60 o 
  -7   5  16       42.61       79.12    217.34 o 
  -5   5  16       79.14       64.98    195.14 o 
  -3   5  16      458.45      474.35    200.54 o 
  -1   5  16        3.80     -109.69    189.70 o 
   1   5  16      227.20      239.26    202.17 o 
   3   5  16      292.52      283.86    293.83 o 
   5   5  16     1236.34      895.08    307.99 o 
  -8   6  16    12407.04    12558.34    711.88 o 
  -6   6  16    12024.33    13302.63    680.84 o 
  -4   6  16    14369.29    14078.24    995.65 o 
  -2   6  16    16946.72    17299.29   1037.61 o 
   0   6  16     4879.03     5400.16    502.47 o 
   2   6  16    13763.00    14984.47   1184.45 o 
   4   6  16     3734.65     4187.71    443.67 o 
 -11   1  17    14687.47    13699.90    507.63 o 
  -9   1  17     6893.40     6701.40    532.28 o 
  -7   1  17     6849.48     7501.90    489.13 o 
  -5   1  17     9102.06     9265.77    735.35 o 
  -3   1  17    14508.49    15159.40   1330.24 o 
  -1   1  17     9861.81     9418.64    344.38 o 
   1   1  17    21600.39    20668.97    749.99 o 
   3   1  17    17113.26    16918.23    511.00 o 
   5   1  17    15001.42    15360.16    495.32 o 
 -10   2  17      135.95      -14.73    239.66 o 
  -8   2  17      964.15      859.72    205.24 o 
  -6   2  17      371.97      291.72    185.08 o 
  -4   2  17      598.60      773.59    183.55 o 
  -2   2  17      940.18      990.04    219.06 o 
   0   2  17      485.43      399.29    212.69 o 
   2   2  17      763.46      567.93    235.81 o 
   4   2  17        1.40       25.06    232.24 o 
   6   2  17       27.45      138.44    247.66 o 
  -9   3  17    12848.34    11978.49    401.19 o 
  -7   3  17    17499.79    15735.19    839.03 o 
  -5   3  17     9508.58     9573.71    441.52 o 
  -3   3  17    15045.87    15599.51   1210.80 o 
  -1   3  17     6307.59     6802.75    695.25 o 
   1   3  17    11103.37    11815.63    455.61 o 
   3   3  17     7367.77     7733.96    446.47 o 
   5   3  17    19816.14    19860.80    588.70 o 
  -8   4  17        6.55       61.38    200.69 o 
  -6   4  17        6.11        7.65    222.62 o 
  -4   4  17      146.90      124.17    216.73 o 
  -2   4  17       45.86      -15.94    204.16 o 
   0   4  17     2313.93     2396.25    262.70 o 
   2   4  17       14.58      167.69    223.81 o 
  -5   5  17    16374.19    15890.11   1035.05 o 
  -3   5  17    11548.26    11742.37    741.16 o 
  -1   5  17     8650.36     9262.49    440.69 o 
   1   5  17     8651.06     9351.98    410.57 o 
  -6   0  18     7413.65     7633.92   1842.79 o 
  -4   0  18    10685.88    11000.27   2797.57 o 
  -2   0  18     7430.67     7727.61    510.11 o 
   0   0  18    32910.09    31453.41   1385.78 o 
   2   0  18     9703.77    10296.54    606.29 o 
  -5   1  18      122.55       -2.75    196.97 o 
  -3   1  18     1803.61     1658.20    227.20 o 
  -1   1  18       37.19      157.11    237.35 o 
   1   1  18      615.69      721.09    256.54 o 
  -4   2  18     9712.32     9309.89    594.91 o 
  -2   2  18     9028.32     9538.81    722.35 o 
   0   2  18    12665.00    12314.97    484.08 o 
                                                 
